# Supplementary material for: 2-(2,5-Dimethyl­phen­oxy)ethanol
Source: Acta Crystallogr Sect E Struct Rep Online. 2013 Feb 28;69(Pt 3):o456. doi: 10.1107/S1600536813005187 (PMC3588424; doi:10.1107/S1600536813005187)
Supplement: Supplementary file 1 [file e-69-0o456-sup1.cif]

##############################################################################
#                                                                            #
# This CIF contains the data in a paper accepted for publication in          #
# Acta Crystallographica Section E. It conforms to the requirements of       #
# Notes for Authors for Acta Crystallographica Section E, and has been       #
# peer reviewed under the auspices of the IUCr Commission on Journals.       #
#                                                                            #
# Full details of the Crystallographic Information File format               #
# are given in the paper "The Crystallographic Information File (CIF):       #
# a New Standard Archive File for Crystallography" by S. R. Hall, F. H.      #
# Allen and I. D. Brown [Acta Cryst. (1991), A47, 655-685].                  #
#                                                                            #
# The current version of the core CIF dictionary is obtainable from          #
# ftp://ftp.iucr.org/pub/cif_core.dic.                                       #
#                                                                            #
# Software is freely available for graphical display of the structure(s)     #
# in this CIF. For information consult the CIF software page                 #
# http://www.iucr.org/resources/cif/software.                                #
#                                                                            #
# This file may be used for bona fide research purposes within the           #
# scientific community so long as proper attribution is given to the journal # 
# article from which it was obtained.                                        #
#                                                                            #
##############################################################################
data_global
_audit_creation_method     'by CrystalStructure 4.0'
_journal_date_recd_electronic     2013-01-31
_journal_date_accepted     2013-02-22
_journal_name_full     'Acta Crystallographica, Section E'
_journal_year     2013
_journal_volume     69
_journal_issue      3
_journal_page_first     o456
_journal_page_last     o456
_journal_paper_category     QO
_journal_paper_doi     10.1107/S1600536813005187
_journal_coeditor_code     NK2198
_publ_contact_author_name     'Okuno Tsunehisa'
_publ_contact_author_address
;
Department of Material Science and Chemistry
Wakayama University
Sakaedani
Wakayama
640-8510
Japan
;
_publ_contact_author_email     'okuno@center.wakayama-u.ac.jp'
_publ_contact_author_fax     '+81-73-457-8272'
_publ_contact_author_phone     '+81-73-457-8264'
_publ_section_title
;
2-(2,5-Dimethylphenoxy)ethanol
;
loop_
    _publ_author_name
    _publ_author_address
    'Ukai, Miho'
;
Department of Material Science and Chemistry
Wakayama University
Sakaedani
Wakayama
640-8510
Japan
;
    'Okuno, Tsunehisa'
;
Department of Material Science and Chemistry
Wakayama University
Sakaedani
Wakayama
640-8510
Japan
;
_publ_section_synopsis     .
data_I
_chemical_name_systematic
;
2-(2,5-Dimethylphenoxy)ethanol
;
_chemical_formula_moiety     'C10 H14 O2'
_chemical_formula_sum     'C10 H14 O2'
_chemical_formula_iupac     'C10 H14 O2'
_chemical_formula_weight     166.22
_chemical_melting_point     ?
_symmetry_cell_setting     orthorhombic
_symmetry_space_group_name_H-M     'P n a 21'
_symmetry_space_group_name_Hall     'P 2c -2n'
loop_
    _symmetry_equiv_pos_site_id
    _symmetry_equiv_pos_as_xyz
    1 '+X,+Y,+Z'
    2 '1/2-X,1/2+Y,1/2+Z'
    3 '1/2+X,1/2-Y,+Z'
    4 '-X,-Y,1/2+Z'
_cell_length_a     8.274(3)
_cell_length_b     13.745(4)
_cell_length_c     17.113(5)
_cell_angle_alpha     90.0000
_cell_angle_beta     90.0000
_cell_angle_gamma     90.0000
_cell_volume     1946.2(11)
_cell_formula_units_Z     8
_cell_measurement_reflns_used     6921
_cell_measurement_theta_min     2.46
_cell_measurement_theta_max     31.24
_cell_measurement_temperature     93
_exptl_crystal_description     block
_exptl_crystal_colour     colourless
_exptl_crystal_size_max     0.099
_exptl_crystal_size_mid     0.092
_exptl_crystal_size_min     0.089
_exptl_crystal_density_diffrn     1.134
_exptl_crystal_density_meas     ?
_exptl_crystal_density_method     'not measured'
_exptl_crystal_F_000     720.00
_exptl_absorpt_coefficient_mu     0.077
_exptl_absorpt_correction_type     numerical
_exptl_absorpt_process_details     '(NUMABS; Rigaku, 1999)'
_exptl_absorpt_correction_T_min     0.989
_exptl_absorpt_correction_T_max     0.993
_diffrn_ambient_temperature     93
_diffrn_radiation_type     'Mo K\a'
_diffrn_radiation_wavelength     0.71075
_diffrn_measurement_device_type     'Rigaku Saturn724+'
_diffrn_measurement_method     \w
_diffrn_detector_area_resol_mean     28.445
_diffrn_reflns_number     16794
_diffrn_reflns_av_R_equivalents     0.0267
_diffrn_reflns_theta_max     29.00
_diffrn_reflns_theta_full     29.00
_diffrn_measured_fraction_theta_max     0.997
_diffrn_measured_fraction_theta_full     0.997
_diffrn_reflns_limit_h_min     -11
_diffrn_reflns_limit_h_max     11
_diffrn_reflns_limit_k_min     -18
_diffrn_reflns_limit_k_max     14
_diffrn_reflns_limit_l_min     -23
_diffrn_reflns_limit_l_max     21
_diffrn_standards_number     0
_diffrn_standards_interval_count     .
_diffrn_standards_decay_%     ?
_refine_special_details
;
Refinement was performed using all reflections except for one with very negative
<i>F</i>^2^. The weighted <i>R</i>-factor (<i>wR</i>) and goodness of fit
(<i>S</i>) are based on <i>F</i>^2^. <i>R</i>-factor (gt) are based on
<i>F</i>. The threshold expression of <i>F</i>^2^ > 2.0 \s(<i>F</i>^2^) is
used only for calculating <i>R</i>-factor (gt).
;
_reflns_number_total     2661
_reflns_number_gt     2440
_reflns_threshold_expression     F^2^>2\s(F^2^)
_refine_ls_structure_factor_coef     Fsqd
_refine_ls_R_factor_gt     0.0457
_refine_ls_wR_factor_ref     0.1214
_refine_ls_goodness_of_fit_ref     1.089
_refine_ls_number_reflns     2660
_refine_ls_number_parameters     223
_refine_ls_number_restraints     1
_refine_ls_hydrogen_treatment     constr
_refine_ls_weighting_scheme     calc
_refine_ls_weighting_details
            'w = 1/[\s^2^(Fo^2^)+(0.0655P)^2^+0.3857P] where P=(Fo^2^+2Fc^2^)/3'
_atom_sites_solution_hydrogens     geom
_atom_sites_solution_primary     direct
_atom_sites_solution_secondary     difmap
_refine_ls_shift/su_max     0.000
_refine_diff_density_max     0.230
_refine_diff_density_min     -0.180
_refine_ls_extinction_method     none
_refine_ls_extinction_coef     ?
_refine_ls_abs_structure_details     ?
_refine_ls_abs_structure_Flack     ?
loop_
    _atom_type_symbol
    _atom_type_description
    _atom_type_scat_dispersion_real
    _atom_type_scat_dispersion_imag
    _atom_type_scat_source
    'C' 'C' 0.0033 0.0016
;
International Tables for Crystallography
(1992, Vol. C, Tables 4.2.6.8 and 6.1.1.4)
;
    'H' 'H' 0.0000 0.0000
;
International Tables for Crystallography
(1992, Vol. C, Table 6.1.1.4)
;
    'O' 'O' 0.0106 0.0060
;
International Tables for Crystallography
(1992, Vol. C, Tables 4.2.6.8 and 6.1.1.4)
;
_computing_data_collection     'CrystalClear (Rigaku, 2008)'
_computing_cell_refinement     'CrystalClear (Rigaku, 2008)'
_computing_data_reduction     'CrystalClear (Rigaku, 2008)'
_computing_structure_solution     'SIR92 (Altomare, <i>et al.</i>, 1994)'
_computing_structure_refinement     'SHELXL97 (Sheldrick, 2008)'
_computing_molecular_graphics     'ORTEP-3 for Windows (Farrugia, 2012)'
_computing_publication_material     'CrystalStructure (Rigaku, 2010)'
loop_
    _atom_site_type_symbol
    _atom_site_label
    _atom_site_fract_x
    _atom_site_fract_y
    _atom_site_fract_z
    _atom_site_U_iso_or_equiv
    _atom_site_adp_type
    _atom_site_calc_flag
    _atom_site_refinement_flags
    _atom_site_occupancy
    _atom_site_symmetry_multiplicity
    _atom_site_disorder_assembly
    _atom_site_disorder_group
    O O1 0.83268(18) 0.62210(11) 0.70220(11) 0.0250(4) Uani d . 1.0 4 . .
    O O2 0.60617(19) 0.72154(12) 0.80422(13) 0.0318(4) Uani d . 1.0 4 . .
    O O3 0.34067(18) 0.38176(11) 0.49535(10) 0.0250(4) Uani d . 1.0 4 . .
    O O4 0.13226(17) 0.28761(13) 0.39046(13) 0.0328(4) Uani d . 1.0 4 . .
    C C1 0.9552(3) 0.61937(15) 0.64824(15) 0.0225(5) Uani d . 1.0 4 . .
    C C2 1.0979(3) 0.57326(15) 0.67334(17) 0.0257(5) Uani d . 1.0 4 . .
    C C3 1.2248(3) 0.5683(2) 0.62073(18) 0.0311(6) Uani d . 1.0 4 . .
    C C4 1.2134(3) 0.6070(2) 0.54556(19) 0.0356(7) Uani d . 1.0 4 . .
    C C5 1.0719(3) 0.65250(17) 0.52115(19) 0.0328(6) Uani d . 1.0 4 . .
    C C6 0.9431(3) 0.65832(17) 0.57361(17) 0.0272(6) Uani d . 1.0 4 . .
    C C7 1.1107(3) 0.53209(18) 0.7542(2) 0.0321(6) Uani d . 1.0 4 . .
    C C8 1.0567(4) 0.6947(3) 0.4399(2) 0.0479(8) Uani d . 1.0 4 . .
    C C9 0.6793(3) 0.65794(17) 0.67692(18) 0.0262(5) Uani d . 1.0 4 . .
    C C10 0.5661(3) 0.65268(19) 0.74576(17) 0.0279(6) Uani d . 1.0 4 . .
    C C11 0.4644(3) 0.38227(16) 0.54812(16) 0.0241(5) Uani d . 1.0 4 . .
    C C12 0.6078(3) 0.42751(15) 0.52298(18) 0.0267(6) Uani d . 1.0 4 . .
    C C13 0.7366(3) 0.4303(2) 0.57477(19) 0.0319(6) Uani d . 1.0 4 . .
    C C14 0.7263(3) 0.3917(2) 0.64977(18) 0.0345(7) Uani d . 1.0 4 . .
    C C15 0.5848(3) 0.34733(18) 0.67431(19) 0.0322(6) Uani d . 1.0 4 . .
    C C16 0.4525(3) 0.34246(17) 0.62299(17) 0.0279(6) Uani d . 1.0 4 . .
    C C17 0.6194(3) 0.46858(18) 0.4415(2) 0.0321(6) Uani d . 1.0 4 . .
    C C18 0.5700(4) 0.3044(3) 0.7549(2) 0.0481(8) Uani d . 1.0 4 . .
    C C19 0.1892(3) 0.34104(16) 0.51982(16) 0.0236(5) Uani d . 1.0 4 . .
    C C20 0.0756(3) 0.34828(17) 0.45185(17) 0.0264(5) Uani d . 1.0 4 . .
    H H2 0.6922 0.7046 0.8265 0.0382 Uiso calc R 1.0 4 . .
    H H3 1.3225 0.5377 0.6363 0.0374 Uiso calc R 1.0 4 . .
    H H4 0.0557 0.2749 0.3599 0.0393 Uiso calc R 1.0 4 . .
    H H4A 1.3028 0.6022 0.5109 0.0428 Uiso calc R 1.0 4 . .
    H H6 0.8457 0.6894 0.5580 0.0327 Uiso calc R 1.0 4 . .
    H H7A 1.1032 0.5849 0.7925 0.0385 Uiso calc R 1.0 4 . .
    H H7B 1.2146 0.4987 0.7601 0.0385 Uiso calc R 1.0 4 . .
    H H7C 1.0225 0.4857 0.7629 0.0385 Uiso calc R 1.0 4 . .
    H H8A 1.1273 0.6588 0.4041 0.0575 Uiso calc R 1.0 4 . .
    H H8B 1.0886 0.7633 0.4408 0.0575 Uiso calc R 1.0 4 . .
    H H8C 0.9444 0.6892 0.4223 0.0575 Uiso calc R 1.0 4 . .
    H H9A 0.6375 0.6178 0.6333 0.0314 Uiso calc R 1.0 4 . .
    H H9B 0.6894 0.7260 0.6586 0.0314 Uiso calc R 1.0 4 . .
    H H10A 0.4542 0.6646 0.7277 0.0335 Uiso calc R 1.0 4 . .
    H H10B 0.5703 0.5865 0.7685 0.0335 Uiso calc R 1.0 4 . .
    H H13 0.8351 0.4595 0.5585 0.0383 Uiso calc R 1.0 4 . .
    H H14 0.8163 0.3958 0.6841 0.0413 Uiso calc R 1.0 4 . .
    H H16 0.3550 0.3121 0.6392 0.0335 Uiso calc R 1.0 4 . .
    H H17A 0.6189 0.4153 0.4035 0.0385 Uiso calc R 1.0 4 . .
    H H17B 0.7199 0.5057 0.4363 0.0385 Uiso calc R 1.0 4 . .
    H H17C 0.5270 0.5115 0.4317 0.0385 Uiso calc R 1.0 4 . .
    H H18A 0.6779 0.2962 0.7775 0.0577 Uiso calc R 1.0 4 . .
    H H18B 0.5163 0.2410 0.7516 0.0577 Uiso calc R 1.0 4 . .
    H H18C 0.5061 0.3481 0.7879 0.0577 Uiso calc R 1.0 4 . .
    H H19A 0.1459 0.3776 0.5651 0.0284 Uiso calc R 1.0 4 . .
    H H19B 0.2035 0.2722 0.5353 0.0284 Uiso calc R 1.0 4 . .
    H H20A -0.0341 0.3276 0.4680 0.0317 Uiso calc R 1.0 4 . .
    H H20B 0.0695 0.4165 0.4336 0.0317 Uiso calc R 1.0 4 . .
loop_
    _atom_site_aniso_label
    _atom_site_aniso_U_11
    _atom_site_aniso_U_22
    _atom_site_aniso_U_33
    _atom_site_aniso_U_12
    _atom_site_aniso_U_13
    _atom_site_aniso_U_23
    O1 0.0203(7) 0.0299(9) 0.0248(10) 0.0023(6) 0.0004(7) -0.0004(7)
    O2 0.0259(7) 0.0418(9) 0.0278(10) 0.0065(6) -0.0010(7) -0.0035(8)
    O3 0.0197(7) 0.0298(9) 0.0255(10) -0.0032(6) -0.0002(7) 0.0008(7)
    O4 0.0231(7) 0.0476(9) 0.0276(10) -0.0026(7) -0.0004(7) -0.0118(9)
    C1 0.0204(9) 0.0213(10) 0.0258(13) -0.0014(7) 0.0004(9) -0.0039(10)
    C2 0.0240(9) 0.0219(10) 0.0312(15) 0.0004(8) -0.0018(9) -0.0068(10)
    C3 0.0251(10) 0.0263(13) 0.0420(17) 0.0029(8) 0.0022(11) -0.0107(11)
    C4 0.0323(11) 0.0323(13) 0.0423(18) -0.0009(10) 0.0110(12) -0.0112(13)
    C5 0.0366(12) 0.0295(12) 0.0323(16) -0.0020(9) 0.0082(12) -0.0057(11)
    C6 0.0288(10) 0.0267(12) 0.0262(14) -0.0014(8) 0.0005(10) -0.0039(10)
    C7 0.0285(11) 0.0309(12) 0.0369(18) 0.0037(9) -0.0062(10) -0.0037(12)
    C8 0.0570(17) 0.0544(17) 0.0323(18) -0.0001(14) 0.0147(14) -0.0006(16)
    C9 0.0222(9) 0.0287(11) 0.0276(14) 0.0041(8) -0.0029(9) -0.0007(11)
    C10 0.0207(10) 0.0351(13) 0.0280(15) 0.0009(8) 0.0021(9) -0.0022(11)
    C11 0.0219(9) 0.0235(11) 0.0269(13) 0.0012(8) -0.0015(9) -0.0065(10)
    C12 0.0239(9) 0.0215(10) 0.0347(16) -0.0006(8) 0.0022(9) -0.0066(10)
    C13 0.0223(10) 0.0278(13) 0.0456(18) -0.0028(8) -0.0017(11) -0.0117(12)
    C14 0.0300(11) 0.0321(13) 0.0413(18) 0.0014(9) -0.0131(11) -0.0105(12)
    C15 0.0343(12) 0.0325(12) 0.0297(16) 0.0036(9) -0.0060(12) -0.0043(12)
    C16 0.0260(10) 0.0281(12) 0.0295(15) 0.0016(8) -0.0010(10) -0.0032(10)
    C17 0.0292(11) 0.0315(12) 0.0355(17) -0.0056(9) 0.0072(10) 0.0009(12)
    C18 0.0497(16) 0.0611(19) 0.0335(19) 0.0021(14) -0.0109(14) 0.0048(16)
    C19 0.0200(9) 0.0276(11) 0.0233(13) -0.0028(8) -0.0001(8) -0.0010(10)
    C20 0.0207(9) 0.0280(12) 0.0305(15) -0.0001(8) 0.0009(9) -0.0029(11)
_geom_special_details
;
;
loop_
    _geom_bond_atom_site_label_1
    _geom_bond_atom_site_label_2
    _geom_bond_site_symmetry_1
    _geom_bond_site_symmetry_2
    _geom_bond_distance
    _geom_bond_publ_flag
    O1 C1 . . 1.372(3) ?
    O1 C9 . . 1.429(3) ?
    O2 C10 . . 1.417(4) ?
    O3 C11 . . 1.365(3) ?
    O3 C19 . . 1.435(3) ?
    O4 C20 . . 1.421(4) ?
    C1 C2 . . 1.407(3) ?
    C1 C6 . . 1.388(4) ?
    C2 C3 . . 1.384(4) ?
    C2 C7 . . 1.499(5) ?
    C3 C4 . . 1.395(5) ?
    C4 C5 . . 1.392(4) ?
    C5 C6 . . 1.396(4) ?
    C5 C8 . . 1.511(5) ?
    C9 C10 . . 1.506(4) ?
    C11 C12 . . 1.407(4) ?
    C11 C16 . . 1.397(4) ?
    C12 C13 . . 1.387(4) ?
    C12 C17 . . 1.507(5) ?
    C13 C14 . . 1.391(5) ?
    C14 C15 . . 1.385(4) ?
    C15 C16 . . 1.405(4) ?
    C15 C18 . . 1.504(5) ?
    C19 C20 . . 1.499(4) ?
    O2 H2 . . 0.840 no
    O4 H4 . . 0.840 no
    C3 H3 . . 0.950 no
    C4 H4A . . 0.950 no
    C6 H6 . . 0.950 no
    C7 H7A . . 0.980 no
    C7 H7B . . 0.980 no
    C7 H7C . . 0.980 no
    C8 H8A . . 0.980 no
    C8 H8B . . 0.980 no
    C8 H8C . . 0.980 no
    C9 H9A . . 0.990 no
    C9 H9B . . 0.990 no
    C10 H10A . . 0.990 no
    C10 H10B . . 0.990 no
    C13 H13 . . 0.950 no
    C14 H14 . . 0.950 no
    C16 H16 . . 0.950 no
    C17 H17A . . 0.980 no
    C17 H17B . . 0.980 no
    C17 H17C . . 0.980 no
    C18 H18A . . 0.980 no
    C18 H18B . . 0.980 no
    C18 H18C . . 0.980 no
    C19 H19A . . 0.990 no
    C19 H19B . . 0.990 no
    C20 H20A . . 0.990 no
    C20 H20B . . 0.990 no
loop_
    _geom_contact_atom_site_label_1
    _geom_contact_atom_site_label_2
    _geom_contact_distance
    _geom_contact_site_symmetry_1
    _geom_contact_site_symmetry_2
    _geom_contact_publ_flag
    O1 O2 2.903(3) . . no
    O1 C7 2.759(3) . . no
    O3 O4 2.805(3) . . no
    O3 C17 2.755(3) . . no
    C1 C4 2.772(4) . . no
    C2 C5 2.831(5) . . no
    C3 C6 2.759(4) . . no
    C6 C9 2.809(4) . . no
    C11 C14 2.782(4) . . no
    C12 C15 2.821(5) . . no
    C13 C16 2.769(4) . . no
    C16 C19 2.804(4) . . no
    O1 O2 3.576(3) . 3_565 no
    O1 O4 3.465(3) . 4_665 no
    O1 C13 3.512(4) . . no
    O1 C14 3.407(4) . . no
    O2 O1 3.576(3) . 3_465 no
    O2 O3 3.593(3) . 4_665 no
    O2 O4 2.626(3) . 2_555 no
    O2 O4 2.623(3) . 4_665 no
    O2 C7 3.493(4) . 3_465 no
    O2 C20 3.417(4) . 2_555 no
    O3 O2 3.593(3) . 4_664 no
    O3 C3 3.479(4) . 1_455 no
    O3 C4 3.381(4) . 1_455 no
    O4 O1 3.465(3) . 4_664 no
    O4 O2 2.626(3) . 2_544 no
    O4 O2 2.623(3) . 4_664 no
    O4 C10 3.502(4) . 2_544 no
    C1 C13 3.406(4) . . no
    C3 O3 3.479(4) . 1_655 no
    C3 C11 3.466(4) . 1_655 no
    C3 C19 3.582(4) . 1_655 no
    C4 O3 3.381(4) . 1_655 no
    C6 C13 3.569(4) . . no
    C7 O2 3.493(4) . 3_565 no
    C10 O4 3.502(4) . 2_555 no
    C11 C3 3.466(4) . 1_455 no
    C13 O1 3.512(4) . . no
    C13 C1 3.406(4) . . no
    C13 C6 3.569(4) . . no
    C14 O1 3.407(4) . . no
    C19 C3 3.582(4) . 1_455 no
    C20 O2 3.417(4) . 2_544 no
    O1 H2 2.6761 . . no
    O1 H6 2.6371 . . no
    O1 H7A 2.7675 . . no
    O1 H7C 2.6573 . . no
    O1 H10A 3.2155 . . no
    O1 H10B 2.4978 . . no
    O2 H9A 3.2640 . . no
    O2 H9B 2.5862 . . no
    O3 H16 2.6444 . . no
    O3 H17A 2.8254 . . no
    O3 H17C 2.5963 . . no
    O3 H20A 3.2233 . . no
    O3 H20B 2.5260 . . no
    O4 H19A 3.2360 . . no
    O4 H19B 2.5572 . . no
    C1 H3 3.2463 . . no
    C1 H7A 2.7964 . . no
    C1 H7B 3.3202 . . no
    C1 H7C 2.7453 . . no
    C1 H9A 2.6409 . . no
    C1 H9B 2.6484 . . no
    C2 H4A 3.2802 . . no
    C2 H6 3.2858 . . no
    C3 H7A 3.1158 . . no
    C3 H7B 2.5718 . . no
    C3 H7C 3.1640 . . no
    C4 H6 3.2535 . . no
    C4 H8A 2.6225 . . no
    C4 H8B 2.9832 . . no
    C4 H8C 3.2688 . . no
    C5 H3 3.2670 . . no
    C6 H4A 3.2561 . . no
    C6 H8A 3.2772 . . no
    C6 H8B 2.9495 . . no
    C6 H8C 2.6249 . . no
    C6 H9A 2.7832 . . no
    C6 H9B 2.7175 . . no
    C7 H3 2.6742 . . no
    C8 H4A 2.6893 . . no
    C8 H6 2.6717 . . no
    C9 H2 2.6408 . . no
    C9 H6 2.4947 . . no
    C11 H13 3.2509 . . no
    C11 H17A 2.8222 . . no
    C11 H17B 3.3184 . . no
    C11 H17C 2.7183 . . no
    C11 H19A 2.6519 . . no
    C11 H19B 2.6451 . . no
    C12 H14 3.2820 . . no
    C12 H16 3.2937 . . no
    C13 H17A 3.0953 . . no
    C13 H17B 2.5899 . . no
    C13 H17C 3.2007 . . no
    C14 H16 3.2666 . . no
    C14 H18A 2.5812 . . no
    C14 H18B 3.2167 . . no
    C14 H18C 3.0450 . . no
    C15 H13 3.2548 . . no
    C16 H14 3.2697 . . no
    C16 H18A 3.2977 . . no
    C16 H18B 2.6582 . . no
    C16 H18C 2.8584 . . no
    C16 H19A 2.7659 . . no
    C16 H19B 2.7254 . . no
    C17 H13 2.6849 . . no
    C18 H14 2.6823 . . no
    C18 H16 2.6629 . . no
    C19 H4 3.0880 . . no
    C19 H16 2.4931 . . no
    H2 H9A 3.5433 . . no
    H2 H9B 2.8882 . . no
    H2 H10A 2.6529 . . no
    H2 H10B 2.1538 . . no
    H3 H4A 2.3282 . . no
    H3 H7A 3.2960 . . no
    H3 H7B 2.3611 . . no
    H3 H7C 3.3715 . . no
    H4 H19B 3.2418 . . no
    H4 H20A 2.1200 . . no
    H4 H20B 2.3226 . . no
    H4A H8A 2.4601 . . no
    H4A H8B 3.0791 . . no
    H4A H8C 3.5383 . . no
    H6 H8A 3.5420 . . no
    H6 H8B 3.0161 . . no
    H6 H8C 2.4630 . . no
    H6 H9A 2.3655 . . no
    H6 H9B 2.2106 . . no
    H9A H10A 2.3073 . . no
    H9A H10B 2.4173 . . no
    H9B H10A 2.4288 . . no
    H9B H10B 2.8607 . . no
    H13 H14 2.3267 . . no
    H13 H17A 3.2566 . . no
    H13 H17B 2.3840 . . no
    H13 H17C 3.4227 . . no
    H14 H18A 2.3954 . . no
    H14 H18B 3.4669 . . no
    H14 H18C 3.1897 . . no
    H16 H18A 3.5759 . . no
    H16 H18B 2.5364 . . no
    H16 H18C 2.8783 . . no
    H16 H19A 2.3263 . . no
    H16 H19B 2.2432 . . no
    H19A H20A 2.3351 . . no
    H19A H20B 2.3980 . . no
    H19B H20A 2.4028 . . no
    H19B H20B 2.8631 . . no
    O1 H4 3.1850 . 4_665 no
    O1 H10A 3.1299 . 3_565 no
    O1 H13 3.3226 . . no
    O1 H14 3.1293 . . no
    O2 H2 3.5932 . 3_465 no
    O2 H4 1.7996 . 2_555 no
    O2 H4 2.9563 . 4_665 no
    O2 H7A 2.6680 . 3_465 no
    O2 H10A 3.5292 . 3_565 no
    O2 H17A 3.1450 . 4_665 no
    O2 H20A 3.2142 . 2_555 no
    O3 H2 3.1357 . 4_664 no
    O3 H3 3.2303 . 1_455 no
    O3 H4A 3.0584 . 1_455 no
    O3 H20A 3.0937 . 3_555 no
    O4 H2 3.1153 . 2_544 no
    O4 H2 1.8223 . 4_664 no
    O4 H7A 3.1101 . 4_664 no
    O4 H10A 3.3360 . 2_544 no
    O4 H17A 2.7994 . 3_455 no
    O4 H20A 3.4476 . 3_555 no
    C1 H9B 2.8820 . 3_565 no
    C1 H10A 3.2658 . 3_565 no
    C1 H13 2.8586 . . no
    C1 H14 3.3383 . . no
    C2 H9B 2.8725 . 3_565 no
    C2 H10A 3.3360 . 1_655 no
    C2 H13 3.3218 . . no
    C2 H14 3.3789 . . no
    C2 H19A 3.2902 . 1_655 no
    C3 H9A 3.4888 . 1_655 no
    C3 H9B 2.9151 . 3_565 no
    C3 H10A 2.9502 . 1_655 no
    C3 H19A 2.8652 . 1_655 no
    C4 H6 3.0126 . 3_565 no
    C4 H9B 3.0086 . 3_565 no
    C4 H17C 3.4999 . 1_655 no
    C4 H19A 3.2203 . 1_655 no
    C4 H20B 3.4561 . 1_655 no
    C5 H6 3.2023 . 3_565 no
    C5 H9B 3.0444 . 3_565 no
    C5 H13 3.3588 . . no
    C5 H20B 3.5728 . 1_655 no
    C6 H9B 2.9663 . 3_565 no
    C6 H10A 3.5896 . 3_565 no
    C6 H13 2.8862 . . no
    C7 H4 3.4937 . 4_665 no
    C7 H10A 3.4061 . 1_655 no
    C7 H14 3.2990 . . no
    C7 H17A 3.4722 . 4_765 no
    C7 H17B 3.4561 . 4_765 no
    C7 H20B 3.4845 . 4_665 no
    C8 H6 3.5130 . 3_565 no
    C8 H8C 3.5956 . 3_565 no
    C8 H18A 3.5442 . 4_764 no
    C8 H18B 3.3407 . 2_654 no
    C8 H18C 3.3883 . 2_654 no
    C9 H3 3.4535 . 1_455 no
    C9 H10A 3.4465 . 3_565 no
    C10 H3 3.1731 . 1_455 no
    C10 H4 2.7662 . 2_555 no
    C10 H17A 3.2409 . 4_665 no
    C11 H3 2.8669 . 1_455 no
    C11 H4A 3.3670 . 1_455 no
    C11 H19B 2.9103 . 3_555 no
    C11 H20A 3.1938 . 3_555 no
    C12 H3 3.4095 . 1_455 no
    C12 H4A 3.4901 . 1_455 no
    C12 H9A 3.2353 . . no
    C12 H19B 2.8647 . 3_555 no
    C12 H20A 3.3992 . 1_655 no
    C13 H9A 2.8840 . . no
    C13 H19A 3.4670 . 1_655 no
    C13 H19B 2.8771 . 3_555 no
    C13 H20A 2.9891 . 1_655 no
    C14 H7C 3.3800 . . no
    C14 H9A 3.2058 . . no
    C14 H10B 3.5999 . . no
    C14 H16 3.0020 . 3_555 no
    C14 H18B 3.4809 . 3_555 no
    C14 H19B 2.9908 . 3_555 no
    C15 H3 3.4613 . 1_455 no
    C15 H16 3.1872 . 3_555 no
    C15 H19B 3.0526 . 3_555 no
    C16 H3 2.9000 . 1_455 no
    C16 H19A 3.5619 . 3_555 no
    C16 H19B 3.0076 . 3_555 no
    C16 H20A 3.5372 . 3_555 no
    C17 H4A 3.4133 . 1_455 no
    C17 H7A 3.5084 . 4_764 no
    C17 H7B 3.4235 . 4_764 no
    C17 H10B 3.4361 . 4_664 no
    C17 H20A 3.4900 . 1_655 no
    C18 H8B 3.4879 . 2_645 no
    C18 H8C 3.2752 . 2_645 no
    C18 H16 3.4700 . 3_555 no
    C18 H18A 3.5479 . 3_455 no
    C19 H2 3.5076 . 4_664 no
    C19 H3 3.5351 . 1_455 no
    C19 H13 3.4168 . 1_455 no
    C19 H20A 3.3764 . 3_555 no
    C20 H2 2.9706 . 4_664 no
    C20 H7A 3.2347 . 4_664 no
    C20 H13 3.1030 . 1_455 no
    H2 O2 3.5932 . 3_565 no
    H2 O3 3.1357 . 4_665 no
    H2 O4 3.1153 . 2_555 no
    H2 O4 1.8223 . 4_665 no
    H2 C19 3.5076 . 4_665 no
    H2 C20 2.9706 . 4_665 no
    H2 H4 2.3376 . 2_555 no
    H2 H4 2.1820 . 4_665 no
    H2 H7A 3.0416 . 3_465 no
    H2 H10A 3.2850 . 3_565 no
    H2 H17A 3.5447 . 2_655 no
    H2 H17A 3.3280 . 4_665 no
    H2 H20A 3.2293 . 2_555 no
    H2 H20B 3.1657 . 4_665 no
    H3 O3 3.2303 . 1_655 no
    H3 C9 3.4535 . 1_655 no
    H3 C10 3.1731 . 1_655 no
    H3 C11 2.8669 . 1_655 no
    H3 C12 3.4095 . 1_655 no
    H3 C15 3.4613 . 1_655 no
    H3 C16 2.9000 . 1_655 no
    H3 C19 3.5351 . 1_655 no
    H3 H9A 2.8298 . 1_655 no
    H3 H9B 3.4509 . 3_565 no
    H3 H10A 2.5836 . 1_655 no
    H3 H10B 3.1252 . 1_655 no
    H3 H16 3.1130 . 1_655 no
    H3 H19A 2.9097 . 1_655 no
    H4 O1 3.1850 . 4_664 no
    H4 O2 1.7996 . 2_544 no
    H4 O2 2.9563 . 4_664 no
    H4 C7 3.4937 . 4_664 no
    H4 C10 2.7662 . 2_544 no
    H4 H2 2.3376 . 2_544 no
    H4 H2 2.1820 . 4_664 no
    H4 H7A 2.6022 . 4_664 no
    H4 H10A 2.7247 . 2_544 no
    H4 H10B 3.2001 . 2_544 no
    H4 H17A 2.7674 . 3_455 no
    H4A O3 3.0584 . 1_655 no
    H4A C11 3.3670 . 1_655 no
    H4A C12 3.4901 . 1_655 no
    H4A C17 3.4133 . 1_655 no
    H4A H6 2.9966 . 3_565 no
    H4A H8B 3.2319 . 3_565 no
    H4A H8C 3.4481 . 3_565 no
    H4A H9A 3.4798 . 1_655 no
    H4A H9B 3.5838 . 3_565 no
    H4A H17C 2.6142 . 1_655 no
    H4A H19A 3.4762 . 1_655 no
    H4A H20B 3.4628 . 1_655 no
    H6 C4 3.0126 . 3_465 no
    H6 C5 3.2023 . 3_465 no
    H6 C8 3.5130 . 3_465 no
    H6 H4A 2.9966 . 3_465 no
    H6 H8B 2.9956 . 3_465 no
    H6 H9B 3.5218 . 3_565 no
    H6 H13 3.1605 . . no
    H6 H17B 3.4341 . . no
    H7A O2 2.6680 . 3_565 no
    H7A O4 3.1101 . 4_665 no
    H7A C17 3.5084 . 4_765 no
    H7A C20 3.2347 . 4_665 no
    H7A H2 3.0416 . 3_565 no
    H7A H4 2.6022 . 4_665 no
    H7A H9B 3.5382 . 3_565 no
    H7A H10A 3.2964 . 1_655 no
    H7A H17A 2.9824 . 4_765 no
    H7A H17B 3.1225 . 4_765 no
    H7A H20A 3.2843 . 4_665 no
    H7A H20B 2.8050 . 4_665 no
    H7B C17 3.4235 . 4_765 no
    H7B H10A 3.0714 . 1_655 no
    H7B H10B 3.1834 . 1_655 no
    H7B H16 3.4946 . 1_655 no
    H7B H17A 3.0518 . 4_765 no
    H7B H17B 3.0638 . 4_765 no
    H7B H18C 3.2140 . 1_655 no
    H7C C14 3.3800 . . no
    H7C H8A 3.3643 . 4_765 no
    H7C H14 2.5017 . . no
    H7C H18B 3.1223 . 3_555 no
    H7C H20B 3.3040 . 4_665 no
    H8A H7C 3.3643 . 4_764 no
    H8A H8C 3.3680 . 3_565 no
    H8A H18A 2.7695 . 4_764 no
    H8A H18B 3.0820 . 2_654 no
    H8A H18C 3.4546 . 2_654 no
    H8A H20B 3.4022 . 1_655 no
    H8B C18 3.4879 . 2_654 no
    H8B H4A 3.2319 . 3_465 no
    H8B H6 2.9956 . 3_565 no
    H8B H8C 3.0322 . 3_565 no
    H8B H17B 3.3558 . 3_565 no
    H8B H17C 3.1407 . 3_565 no
    H8B H18A 3.5878 . 2_654 no
    H8B H18A 3.4942 . 4_764 no
    H8B H18B 3.3665 . 2_654 no
    H8B H18C 2.9685 . 2_654 no
    H8C C8 3.5956 . 3_465 no
    H8C C18 3.2752 . 2_654 no
    H8C H4A 3.4481 . 3_465 no
    H8C H8A 3.3680 . 3_465 no
    H8C H8B 3.0322 . 3_465 no
    H8C H17B 3.1414 . . no
    H8C H18A 3.0530 . 2_654 no
    H8C H18B 3.0237 . 2_654 no
    H8C H18C 3.1964 . 2_654 no
    H9A C3 3.4888 . 1_455 no
    H9A C12 3.2353 . . no
    H9A C13 2.8840 . . no
    H9A C14 3.2058 . . no
    H9A H3 2.8298 . 1_455 no
    H9A H4A 3.4798 . 1_455 no
    H9A H13 3.0072 . . no
    H9A H14 3.5011 . . no
    H9B C1 2.8820 . 3_465 no
    H9B C2 2.8725 . 3_465 no
    H9B C3 2.9151 . 3_465 no
    H9B C4 3.0086 . 3_465 no
    H9B C5 3.0444 . 3_465 no
    H9B C6 2.9663 . 3_465 no
    H9B H3 3.4509 . 3_465 no
    H9B H4A 3.5838 . 3_465 no
    H9B H6 3.5218 . 3_465 no
    H9B H7A 3.5382 . 3_465 no
    H9B H10A 2.9082 . 3_565 no
    H10A O1 3.1299 . 3_465 no
    H10A O2 3.5292 . 3_465 no
    H10A O4 3.3360 . 2_555 no
    H10A C1 3.2658 . 3_465 no
    H10A C2 3.3360 . 1_455 no
    H10A C3 2.9502 . 1_455 no
    H10A C6 3.5896 . 3_465 no
    H10A C7 3.4061 . 1_455 no
    H10A C9 3.4465 . 3_465 no
    H10A H2 3.2850 . 3_465 no
    H10A H3 2.5836 . 1_455 no
    H10A H4 2.7247 . 2_555 no
    H10A H7A 3.2964 . 1_455 no
    H10A H7B 3.0714 . 1_455 no
    H10A H9B 2.9082 . 3_465 no
    H10A H17A 3.2593 . 4_665 no
    H10B C14 3.5999 . . no
    H10B C17 3.4361 . 4_665 no
    H10B H3 3.1252 . 1_455 no
    H10B H4 3.2001 . 2_555 no
    H10B H7B 3.1834 . 1_455 no
    H10B H17A 2.7916 . 4_665 no
    H10B H17C 3.2042 . 4_665 no
    H10B H18C 3.3363 . . no
    H13 O1 3.3226 . . no
    H13 C1 2.8586 . . no
    H13 C2 3.3218 . . no
    H13 C5 3.3588 . . no
    H13 C6 2.8862 . . no
    H13 C19 3.4168 . 1_655 no
    H13 C20 3.1030 . 1_655 no
    H13 H6 3.1605 . . no
    H13 H9A 3.0072 . . no
    H13 H19A 2.8099 . 1_655 no
    H13 H19B 3.3894 . 3_555 no
    H13 H20A 2.6198 . 1_655 no
    H13 H20B 2.9460 . 1_655 no
    H14 O1 3.1293 . . no
    H14 C1 3.3383 . . no
    H14 C2 3.3789 . . no
    H14 C7 3.2990 . . no
    H14 H7C 2.5017 . . no
    H14 H9A 3.5011 . . no
    H14 H16 2.9757 . 3_555 no
    H14 H18B 2.7574 . 3_555 no
    H14 H19A 3.4131 . 1_655 no
    H14 H19B 3.5612 . 3_555 no
    H16 C14 3.0020 . 3_455 no
    H16 C15 3.1872 . 3_455 no
    H16 C18 3.4700 . 3_455 no
    H16 H3 3.1130 . 1_455 no
    H16 H7B 3.4946 . 1_455 no
    H16 H14 2.9757 . 3_455 no
    H16 H18A 3.1566 . 3_455 no
    H16 H18B 3.4759 . 3_455 no
    H16 H19B 3.5801 . 3_555 no
    H17A O2 3.1450 . 4_664 no
    H17A O4 2.7994 . 3_555 no
    H17A C7 3.4722 . 4_764 no
    H17A C10 3.2409 . 4_664 no
    H17A H2 3.5447 . 2_644 no
    H17A H2 3.3280 . 4_664 no
    H17A H4 2.7674 . 3_555 no
    H17A H7A 2.9824 . 4_764 no
    H17A H7B 3.0518 . 4_764 no
    H17A H10A 3.2593 . 4_664 no
    H17A H10B 2.7916 . 4_664 no
    H17A H19B 3.4953 . 3_555 no
    H17A H20A 3.3032 . 1_655 no
    H17B C7 3.4561 . 4_764 no
    H17B H6 3.4341 . . no
    H17B H7A 3.1225 . 4_764 no
    H17B H7B 3.0638 . 4_764 no
    H17B H8B 3.3558 . 3_465 no
    H17B H8C 3.1414 . . no
    H17B H20A 3.2300 . 1_655 no
    H17B H20B 3.1414 . 1_655 no
    H17C C4 3.4999 . 1_455 no
    H17C H4A 2.6142 . 1_455 no
    H17C H8B 3.1407 . 3_465 no
    H17C H10B 3.2042 . 4_664 no
    H17C H18C 3.1396 . 4_664 no
    H18A C8 3.5442 . 4_765 no
    H18A C18 3.5479 . 3_555 no
    H18A H8A 2.7695 . 4_765 no
    H18A H8B 3.5878 . 2_645 no
    H18A H8B 3.4942 . 4_765 no
    H18A H8C 3.0530 . 2_645 no
    H18A H16 3.1566 . 3_555 no
    H18A H18B 2.8806 . 3_555 no
    H18A H18C 3.3671 . 3_555 no
    H18B C8 3.3407 . 2_645 no
    H18B C14 3.4809 . 3_455 no
    H18B H7C 3.1223 . 3_455 no
    H18B H8A 3.0820 . 2_645 no
    H18B H8B 3.3665 . 2_645 no
    H18B H8C 3.0237 . 2_645 no
    H18B H14 2.7574 . 3_455 no
    H18B H16 3.4759 . 3_555 no
    H18B H18A 2.8806 . 3_455 no
    H18C C8 3.3883 . 2_645 no
    H18C H7B 3.2140 . 1_455 no
    H18C H8A 3.4546 . 2_645 no
    H18C H8B 2.9685 . 2_645 no
    H18C H8C 3.1964 . 2_645 no
    H18C H10B 3.3363 . . no
    H18C H17C 3.1396 . 4_665 no
    H18C H18A 3.3671 . 3_455 no
    H19A C2 3.2902 . 1_455 no
    H19A C3 2.8652 . 1_455 no
    H19A C4 3.2203 . 1_455 no
    H19A C13 3.4670 . 1_455 no
    H19A C16 3.5619 . 3_455 no
    H19A H3 2.9097 . 1_455 no
    H19A H4A 3.4762 . 1_455 no
    H19A H13 2.8099 . 1_455 no
    H19A H14 3.4131 . 1_455 no
    H19B C11 2.9103 . 3_455 no
    H19B C12 2.8647 . 3_455 no
    H19B C13 2.8771 . 3_455 no
    H19B C14 2.9908 . 3_455 no
    H19B C15 3.0526 . 3_455 no
    H19B C16 3.0076 . 3_455 no
    H19B H13 3.3894 . 3_455 no
    H19B H14 3.5612 . 3_455 no
    H19B H16 3.5801 . 3_455 no
    H19B H17A 3.4953 . 3_455 no
    H19B H20A 2.8149 . 3_555 no
    H20A O2 3.2142 . 2_544 no
    H20A O3 3.0937 . 3_455 no
    H20A O4 3.4476 . 3_455 no
    H20A C11 3.1938 . 3_455 no
    H20A C12 3.3992 . 1_455 no
    H20A C13 2.9891 . 1_455 no
    H20A C16 3.5372 . 3_455 no
    H20A C17 3.4900 . 1_455 no
    H20A C19 3.3764 . 3_455 no
    H20A H2 3.2293 . 2_544 no
    H20A H7A 3.2843 . 4_664 no
    H20A H13 2.6198 . 1_455 no
    H20A H17A 3.3032 . 1_455 no
    H20A H17B 3.2300 . 1_455 no
    H20A H19B 2.8149 . 3_455 no
    H20B C4 3.4561 . 1_455 no
    H20B C5 3.5728 . 1_455 no
    H20B C7 3.4845 . 4_664 no
    H20B H2 3.1657 . 4_664 no
    H20B H4A 3.4628 . 1_455 no
    H20B H7A 2.8050 . 4_664 no
    H20B H7C 3.3040 . 4_664 no
    H20B H8A 3.4022 . 1_455 no
    H20B H13 2.9460 . 1_455 no
    H20B H17B 3.1414 . 1_455 no
loop_
    _geom_angle_atom_site_label_1
    _geom_angle_atom_site_label_2
    _geom_angle_atom_site_label_3
    _geom_angle_site_symmetry_1
    _geom_angle_site_symmetry_2
    _geom_angle_site_symmetry_3
    _geom_angle
    _geom_angle_publ_flag
    C1 O1 C9 . . . 117.5(2) ?
    C11 O3 C19 . . . 117.64(19) ?
    O1 C1 C2 . . . 115.3(3) ?
    O1 C1 C6 . . . 123.7(2) ?
    C2 C1 C6 . . . 121.0(3) ?
    C1 C2 C3 . . . 117.4(3) ?
    C1 C2 C7 . . . 120.7(3) ?
    C3 C2 C7 . . . 121.9(3) ?
    C2 C3 C4 . . . 122.0(3) ?
    C3 C4 C5 . . . 120.3(3) ?
    C4 C5 C6 . . . 118.4(3) ?
    C4 C5 C8 . . . 121.2(3) ?
    C6 C5 C8 . . . 120.4(3) ?
    C1 C6 C5 . . . 121.0(3) ?
    O1 C9 C10 . . . 107.4(3) ?
    O2 C10 C9 . . . 112.0(2) ?
    O3 C11 C12 . . . 115.6(3) ?
    O3 C11 C16 . . . 123.5(2) ?
    C12 C11 C16 . . . 120.9(3) ?
    C11 C12 C13 . . . 117.7(3) ?
    C11 C12 C17 . . . 120.2(3) ?
    C13 C12 C17 . . . 122.1(3) ?
    C12 C13 C14 . . . 122.1(3) ?
    C13 C14 C15 . . . 119.9(3) ?
    C14 C15 C16 . . . 119.3(3) ?
    C14 C15 C18 . . . 121.3(3) ?
    C16 C15 C18 . . . 119.4(3) ?
    C11 C16 C15 . . . 120.0(3) ?
    O3 C19 C20 . . . 107.2(2) ?
    O4 C20 C19 . . . 109.13(19) ?
    C10 O2 H2 . . . 109.470 no
    C20 O4 H4 . . . 109.472 no
    C2 C3 H3 . . . 118.987 no
    C4 C3 H3 . . . 118.991 no
    C3 C4 H4A . . . 119.849 no
    C5 C4 H4A . . . 119.860 no
    C1 C6 H6 . . . 119.517 no
    C5 C6 H6 . . . 119.522 no
    C2 C7 H7A . . . 109.477 no
    C2 C7 H7B . . . 109.480 no
    C2 C7 H7C . . . 109.477 no
    H7A C7 H7B . . . 109.459 no
    H7A C7 H7C . . . 109.465 no
    H7B C7 H7C . . . 109.469 no
    C5 C8 H8A . . . 109.470 no
    C5 C8 H8B . . . 109.468 no
    C5 C8 H8C . . . 109.474 no
    H8A C8 H8B . . . 109.474 no
    H8A C8 H8C . . . 109.469 no
    H8B C8 H8C . . . 109.472 no
    O1 C9 H9A . . . 110.232 no
    O1 C9 H9B . . . 110.239 no
    C10 C9 H9A . . . 110.237 no
    C10 C9 H9B . . . 110.237 no
    H9A C9 H9B . . . 108.510 no
    O2 C10 H10A . . . 109.205 no
    O2 C10 H10B . . . 109.199 no
    C9 C10 H10A . . . 109.216 no
    C9 C10 H10B . . . 109.218 no
    H10A C10 H10B . . . 107.903 no
    C12 C13 H13 . . . 118.933 no
    C14 C13 H13 . . . 118.940 no
    C13 C14 H14 . . . 120.026 no
    C15 C14 H14 . . . 120.024 no
    C11 C16 H16 . . . 120.006 no
    C15 C16 H16 . . . 120.001 no
    C12 C17 H17A . . . 109.476 no
    C12 C17 H17B . . . 109.472 no
    C12 C17 H17C . . . 109.470 no
    H17A C17 H17B . . . 109.469 no
    H17A C17 H17C . . . 109.473 no
    H17B C17 H17C . . . 109.467 no
    C15 C18 H18A . . . 109.471 no
    C15 C18 H18B . . . 109.477 no
    C15 C18 H18C . . . 109.474 no
    H18A C18 H18B . . . 109.467 no
    H18A C18 H18C . . . 109.469 no
    H18B C18 H18C . . . 109.469 no
    O3 C19 H19A . . . 110.279 no
    O3 C19 H19B . . . 110.282 no
    C20 C19 H19A . . . 110.281 no
    C20 C19 H19B . . . 110.283 no
    H19A C19 H19B . . . 108.533 no
    O4 C20 H20A . . . 109.852 no
    O4 C20 H20B . . . 109.858 no
    C19 C20 H20A . . . 109.852 no
    C19 C20 H20B . . . 109.858 no
    H20A C20 H20B . . . 108.282 no
loop_
    _geom_torsion_atom_site_label_1
    _geom_torsion_atom_site_label_2
    _geom_torsion_atom_site_label_3
    _geom_torsion_atom_site_label_4
    _geom_torsion_site_symmetry_1
    _geom_torsion_site_symmetry_2
    _geom_torsion_site_symmetry_3
    _geom_torsion_site_symmetry_4
    _geom_torsion
    _geom_torsion_publ_flag
    C1 O1 C9 C10 . . . . 179.42(15) no
    C9 O1 C1 C2 . . . . -172.98(16) no
    C9 O1 C1 C6 . . . . 6.8(3) no
    C11 O3 C19 C20 . . . . -179.47(16) no
    C19 O3 C11 C12 . . . . -176.76(16) no
    C19 O3 C11 C16 . . . . 2.3(3) no
    O1 C1 C2 C3 . . . . 179.72(16) no
    O1 C1 C2 C7 . . . . -0.7(3) no
    O1 C1 C6 C5 . . . . -179.49(18) no
    C2 C1 C6 C5 . . . . 0.3(4) no
    C6 C1 C2 C3 . . . . -0.1(3) no
    C6 C1 C2 C7 . . . . 179.49(19) no
    C1 C2 C3 C4 . . . . -0.1(4) no
    C7 C2 C3 C4 . . . . -179.7(2) no
    C2 C3 C4 C5 . . . . 0.1(4) no
    C3 C4 C5 C6 . . . . 0.1(4) no
    C3 C4 C5 C8 . . . . -179.8(3) no
    C4 C5 C6 C1 . . . . -0.3(4) no
    C8 C5 C6 C1 . . . . 179.6(3) no
    O1 C9 C10 O2 . . . . 69.9(3) no
    O3 C11 C12 C13 . . . . 179.65(17) no
    O3 C11 C12 C17 . . . . -2.0(3) no
    O3 C11 C16 C15 . . . . -178.99(18) no
    C12 C11 C16 C15 . . . . 0.0(4) no
    C16 C11 C12 C13 . . . . 0.6(4) no
    C16 C11 C12 C17 . . . . 178.96(19) no
    C11 C12 C13 C14 . . . . -1.1(4) no
    C17 C12 C13 C14 . . . . -179.5(2) no
    C12 C13 C14 C15 . . . . 1.0(4) no
    C13 C14 C15 C16 . . . . -0.4(4) no
    C13 C14 C15 C18 . . . . 179.7(3) no
    C14 C15 C16 C11 . . . . -0.1(4) no
    C18 C15 C16 C11 . . . . 179.8(3) no
    O3 C19 C20 O4 . . . . 65.7(2) no
loop_
    _geom_hbond_atom_site_label_D
    _geom_hbond_atom_site_label_H
    _geom_hbond_atom_site_label_A
    _geom_hbond_site_symmetry_D
    _geom_hbond_site_symmetry_H
    _geom_hbond_site_symmetry_A
    _geom_hbond_distance_DH
    _geom_hbond_distance_HA
    _geom_hbond_distance_DA
    _geom_hbond_angle_DHA
    _geom_hbond_publ_flag
    O2 H2 O4 . . 4_665 0.840 1.822 2.623(3) 158.7 y
    O4 H4 O2 . . 2_544 0.840 1.800 2.626(3) 167.4 y
