# Supplementary material for: 2-(2,5-Dimethyl­phen­oxy)ethanol
Source: Acta Crystallogr Sect E Struct Rep Online. 2013 Feb 28;69(Pt 3):o456. doi: 10.1107/S1600536813005187 (PMC3588424; doi:10.1107/S1600536813005187)
Supplement: Supplementary file 2 [file e-69-0o456-Isup2.hkl]

# 
# h,k,l, Fc-squared, Fo-squared, sigma(Fo-squared) and status flag 
# 
data_I
_shelx_title ' 20121204-diMePhOC2H4OH' 
_shelx_refln_list_code          4 
_shelx_F_calc_maximum      124.46 
_exptl_crystal_F_000       720.00 
_reflns_d_resolution_high  0.7330 
 
loop_ 
 _symmetry_equiv_pos_as_xyz 
 'x, y, z' 
 '-x+1/2, y+1/2, z+1/2' 
 'x+1/2, -y+1/2, z' 
 '-x, -y, z+1/2' 
 
_cell_length_a     8.2740 
_cell_length_b    13.7450 
_cell_length_c    17.1130 
_cell_angle_alpha  90.000 
_cell_angle_beta   90.000 
_cell_angle_gamma  90.000 
 
_shelx_F_squared_multiplier     1.000 
 
loop_ 
 _refln_index_h 
 _refln_index_k 
 _refln_index_l 
 _refln_F_squared_calc 
 _refln_F_squared_meas 
 _refln_F_squared_sigma 
 _refln_observed_status 
   2   0   0      977.16      926.21      6.48 o 
   4   0   0     3366.30     3590.88     97.55 o 
   6   0   0      967.62      881.83     13.74 o 
   8   0   0      326.53      344.16     14.54 o 
  10   0   0       28.49       21.46      5.23 o 
   1   1   0       11.93       17.80      1.24 o 
   2   1   0        6.23       11.12      0.98 o 
   3   1   0       12.50       11.45      1.40 o 
   4   1   0       88.14      101.73      2.42 o 
   5   1   0        7.69       11.37      3.08 o 
   6   1   0       21.51       37.65      5.93 o 
   7   1   0       86.31       91.16      2.85 o 
   8   1   0        0.20       -1.74      1.74 o 
   9   1   0        1.38        1.96      1.17 o 
  10   1   0        0.09       -1.82      1.82 o 
  11   1   0        9.76        6.00      2.04 o 
   1   2   0       79.39       56.96      0.71 o 
   2   2   0     3265.57     3134.04     22.56 o 
   3   2   0     2240.86     2269.58      9.76 o 
   4   2   0      354.21      328.40      3.37 o 
   5   2   0      661.32      722.61      6.07 o 
   6   2   0        5.04        3.95      1.21 o 
   7   2   0     3023.01     3126.20     11.84 o 
   8   2   0      307.67      312.13      4.64 o 
   9   2   0       24.24       22.51      4.43 o 
  10   2   0       26.91       19.74      3.73 o 
  11   2   0      127.81      137.40      4.66 o 
   1   3   0        1.76        1.47      1.01 o 
   2   3   0       17.31       12.49      1.58 o 
   3   3   0       50.75       60.43      1.54 o 
   4   3   0       54.42       49.89      1.43 o 
   5   3   0        9.73       18.76      3.00 o 
   6   3   0        7.16        5.00      1.31 o 
   7   3   0        0.84        2.80      1.21 o 
   8   3   0       27.78       27.66      4.31 o 
   9   3   0        4.95        4.70      1.45 o 
  10   3   0        0.63        0.34      1.27 o 
  11   3   0        4.50        3.82      1.75 o 
   1   4   0    15489.61    14595.02    397.65 o 
   2   4   0        0.64        4.20      1.01 o 
   3   4   0       96.75       81.38      1.48 o 
   4   4   0      394.97      383.92      3.52 o 
   5   4   0       41.17       55.95      2.50 o 
   6   4   0       28.40       31.75      2.90 o 
   7   4   0      426.79      436.60      8.44 o 
   8   4   0     1098.76     1140.02      9.48 o 
   9   4   0        0.64       -0.50      1.66 o 
  10   4   0      179.09      204.90      5.32 o 
  11   4   0       51.61       54.13      4.94 o 
   1   5   0        4.67        3.05      0.60 o 
   2   5   0       83.61       98.04      1.35 o 
   3   5   0        1.83        0.46      0.54 o 
   4   5   0       10.58        7.50      1.80 o 
   5   5   0        3.06        3.32      0.99 o 
   6   5   0        0.05       -0.62      1.27 o 
   7   5   0      131.27      138.47      3.96 o 
   8   5   0      186.54      214.12      8.30 o 
   9   5   0        0.10       -1.37      1.82 o 
  10   5   0       17.13       14.03      2.67 o 
   0   6   0      576.01      528.28      5.78 o 
   1   6   0     1583.97     1559.65     18.87 o 
   2   6   0     2722.38     2886.38     27.45 o 
   3   6   0     1079.95     1208.33     10.34 o 
   4   6   0       25.31       29.46      2.29 o 
   5   6   0       30.48       32.34      2.99 o 
   6   6   0        0.17        0.84      1.17 o 
   7   6   0      505.33      492.02      6.78 o 
   8   6   0      881.09      987.32     13.98 o 
   9   6   0       16.28       11.56      1.86 o 
  10   6   0       18.51       14.43      3.31 o 
   1   7   0        0.09        0.55      0.31 o 
   2   7   0       91.26       96.07      2.11 o 
   3   7   0        2.65        1.31      0.46 o 
   4   7   0        3.16        4.85      0.90 o 
   5   7   0       33.53       33.63      2.27 o 
   6   7   0       38.59       41.31      2.81 o 
   7   7   0       46.15       45.74      3.55 o 
   8   7   0        3.49        2.93      1.26 o 
   9   7   0        0.52        2.03      1.34 o 
  10   7   0        2.51        4.66      1.21 o 
   0   8   0      133.07      103.69      2.38 o 
   1   8   0       53.36       58.56      1.39 o 
   2   8   0        1.06        1.18      0.54 o 
   3   8   0      692.10      683.90      7.75 o 
   4   8   0        4.05        3.77      1.06 o 
   5   8   0      745.95      787.46      7.78 o 
   6   8   0      543.06      542.47      6.12 o 
   7   8   0      261.85      272.79      3.52 o 
   8   8   0       98.81      106.74      4.72 o 
   9   8   0       95.97       99.45      5.77 o 
  10   8   0       77.40       92.05      3.00 o 
   1   9   0       17.76       17.50      2.21 o 
   2   9   0        2.53        1.01      0.75 o 
   3   9   0        1.05        3.14      0.67 o 
   4   9   0        2.42        1.89      0.77 o 
   5   9   0       16.54       17.37      2.46 o 
   6   9   0       25.50       26.83      3.70 o 
   7   9   0       23.26       27.37      3.84 o 
   8   9   0       11.31        9.07      2.38 o 
   9   9   0       19.15       17.10      3.95 o 
   0  10   0      225.19      285.15      4.92 o 
   1  10   0      915.69     1004.26      8.01 o 
   2  10   0      211.96      199.87      4.35 o 
   3  10   0      245.33      254.90      2.65 o 
   4  10   0       42.69       41.74      2.36 o 
   5  10   0        0.09       -0.41      1.66 o 
   6  10   0      118.77      128.05      2.71 o 
   7  10   0        2.85        2.05      0.82 o 
   8  10   0      146.59      156.92      5.69 o 
   9  10   0       66.46       64.90      9.26 o 
   1  11   0        3.72        2.27      0.46 o 
   2  11   0        2.92        1.04      0.43 o 
   3  11   0        1.50        1.76      0.56 o 
   4  11   0        1.71        2.43      0.72 o 
   5  11   0        4.83        4.05      1.07 o 
   6  11   0        2.16        1.14      1.50 o 
   7  11   0        0.07        0.04      1.26 o 
   8  11   0       12.08        8.30      2.07 o 
   9  11   0        8.21        7.24      2.48 o 
   0  12   0       25.30       27.98      4.79 o 
   1  12   0       53.68       59.59      3.37 o 
   2  12   0        2.73        1.78      0.71 o 
   3  12   0       51.09       51.12      3.16 o 
   4  12   0      104.33      112.78      5.48 o 
   5  12   0        1.84        1.11      1.41 o 
   6  12   0      207.24      200.46      4.20 o 
   7  12   0       10.14        8.01      2.25 o 
   8  12   0       61.02       60.86      3.94 o 
   1  13   0        3.90        4.86      1.31 o 
   2  13   0       10.22        7.34      1.67 o 
   3  13   0        0.17        0.64      1.21 o 
   4  13   0        5.38        7.14      1.90 o 
   5  13   0        4.48        4.33      1.07 o 
   6  13   0        2.14        3.35      1.25 o 
   7  13   0        2.32        1.26      1.00 o 
   8  13   0       10.37        7.59      2.92 o 
   0  14   0      158.57      164.35      6.52 o 
   1  14   0        2.75        2.36      1.89 o 
   2  14   0       23.39       13.30      3.86 o 
   3  14   0        4.41        2.38      2.82 o 
   4  14   0       44.01       40.84      8.99 o 
   5  14   0       64.24       59.89      9.00 o 
   6  14   0      199.14      202.12     18.86 o 
   7  14   0        2.66        1.44      1.79 o 
   1  15   0        8.65        8.74      2.61 o 
   2  15   0        0.91        1.04      1.48 o 
   3  15   0        3.28        4.17      2.32 o 
   4  15   0        5.97        6.22      3.20 o 
   5  15   0        0.02        2.64      1.88 o 
   6  15   0        8.83        8.30      2.95 o 
   0  16   0      110.52      130.93     10.47 o 
   1  16   0       56.28       52.98      3.60 o 
   2  16   0       52.70       40.72     10.56 o 
   3  16   0       89.38       97.57      9.26 o 
   4  16   0       79.49       90.63      7.43 o 
   5  16   0        6.19        1.57      3.61 o 
   1  17   0        2.66        3.26      1.66 o 
   2  17   0        4.50        4.01      1.68 o 
   3  17   0        0.17        2.29      1.19 o 
   4  17   0        0.01        0.56      2.10 o 
   0  18   0      102.51      122.61      9.14 o 
   1  18   0       26.22       15.25      6.58 o 
   2  18   0       13.76        7.69      3.60 o 
   3  18   0        0.02       -1.44      2.24 o 
   4   0   1      148.11      174.75      2.46 o 
   6   0   1       40.35       44.86      2.78 o 
   8   0   1     2714.54     2963.49     19.02 o 
  10   0   1       21.82       16.90      3.36 o 
   1   1   1      764.37      751.86      5.02 o 
   2   1   1      382.26      363.18      1.54 o 
   3   1   1        9.55        9.04      0.75 o 
   4   1   1     2189.01     2192.88     18.87 o 
   5   1   1       10.55        7.68      1.48 o 
   6   1   1       70.78       73.44      1.87 o 
   7   1   1      434.95      421.30      3.80 o 
   8   1   1       98.98      107.31      2.43 o 
   9   1   1       27.03       23.30      2.52 o 
  10   1   1        1.23        1.33      0.90 o 
  11   1   1      100.68      105.44      2.51 o 
   2   2   1        5.68        7.57      0.71 o 
   3   2   1       33.09       47.15      0.64 o 
   4   2   1       29.80       48.07      1.50 o 
   5   2   1        1.73        0.16      0.81 o 
   6   2   1        9.15       10.48      1.18 o 
   7   2   1      222.32      239.70      2.80 o 
   8   2   1       99.43      107.96      2.84 o 
   9   2   1        3.88        4.22      0.99 o 
  10   2   1      120.02      123.64      2.83 o 
  11   2   1      188.17      205.76      2.98 o 
   0   3   1     2750.42     2574.47     17.50 o 
   1   3   1    14118.39    14295.59    389.73 o 
   2   3   1      339.08      317.21      2.09 o 
   3   3   1     4277.97     4405.34     27.60 o 
   4   3   1       27.56       32.76      1.14 o 
   5   3   1        4.08        8.14      1.15 o 
   6   3   1        6.69        6.93      1.20 o 
   7   3   1        7.88       10.42      1.51 o 
   8   3   1      135.47      136.48      2.85 o 
   9   3   1       62.49       70.02      2.79 o 
  10   3   1       17.13       15.16      1.97 o 
  11   3   1       15.08       13.77      2.58 o 
   1   4   1      152.22      137.18      1.20 o 
   2   4   1      438.31      385.75      2.60 o 
   3   4   1     2521.43     2722.43     24.81 o 
   4   4   1      115.67      140.07      1.84 o 
   5   4   1       56.62       60.63      1.35 o 
   6   4   1        6.76        5.70      1.13 o 
   7   4   1       61.88       64.22      2.41 o 
   8   4   1      843.16      895.11      5.91 o 
   9   4   1      315.24      341.43      3.21 o 
  10   4   1       24.73       17.91      2.65 o 
  11   4   1       10.08        9.03      1.43 o 
   0   5   1      612.89      624.92      2.73 o 
   1   5   1        9.75        6.93      0.54 o 
   2   5   1       63.24       69.23      0.88 o 
   3   5   1      827.59      826.56      4.20 o 
   4   5   1      448.20      405.27      2.72 o 
   5   5   1       11.05       14.32      1.71 o 
   6   5   1      286.55      289.60      3.03 o 
   7   5   1      164.69      163.82      2.52 o 
   8   5   1      314.58      315.43      3.07 o 
   9   5   1       19.77       18.20      2.11 o 
  10   5   1       85.23       89.95      2.27 o 
   1   6   1      673.84      696.21      4.34 o 
   2   6   1       32.22       37.75      0.87 o 
   3   6   1       46.35       26.92      0.95 o 
   4   6   1        9.99        9.84      1.14 o 
   5   6   1      317.36      341.87      3.72 o 
   6   6   1        1.61        3.30      0.95 o 
   7   6   1       34.32       37.13      2.49 o 
   8   6   1       87.95       93.92      2.42 o 
   9   6   1      139.20      155.30      3.34 o 
  10   6   1      245.46      286.28      4.83 o 
   0   7   1      111.91       89.61      1.62 o 
   1   7   1       37.58       56.19      1.33 o 
   2   7   1      174.80      168.08      1.35 o 
   3   7   1        6.89        2.48      0.53 o 
   4   7   1        7.28        7.37      0.89 o 
   5   7   1       30.94       33.07      2.34 o 
   6   7   1       35.72       39.28      2.46 o 
   7   7   1       65.46       63.50      1.77 o 
   8   7   1       37.12       37.70      3.05 o 
   9   7   1       69.41       70.68      2.21 o 
  10   7   1       57.64       61.53      2.69 o 
   1   8   1       38.97       41.38      0.71 o 
   2   8   1     1077.28     1212.20      8.25 o 
   3   8   1      339.37      378.58      4.49 o 
   4   8   1        3.57        6.08      0.79 o 
   5   8   1      537.58      569.14      4.53 o 
   6   8   1       45.00       50.71      1.85 o 
   7   8   1       43.83       42.97      2.29 o 
   8   8   1       42.70       40.82      3.32 o 
   9   8   1       17.55       14.39      2.31 o 
  10   8   1       19.97       12.39      2.28 o 
   0   9   1      383.47      391.59      3.22 o 
   1   9   1      582.89      587.23      4.98 o 
   2   9   1        8.08        6.20      0.57 o 
   3   9   1       74.87       66.53      1.15 o 
   4   9   1       22.67       18.73      1.99 o 
   5   9   1      151.72      159.58      1.98 o 
   6   9   1        1.92        1.92      0.63 o 
   7   9   1       17.71       16.90      2.02 o 
   8   9   1       32.80       26.33      3.33 o 
   9   9   1       87.57       99.21      2.06 o 
   1  10   1       12.41       13.69      0.73 o 
   2  10   1      269.47      280.73      3.48 o 
   3  10   1       36.97       31.39      1.01 o 
   4  10   1        6.36        6.90      0.92 o 
   5  10   1      229.68      224.87      2.36 o 
   6  10   1        9.45       10.84      1.38 o 
   7  10   1       60.79       66.76      2.15 o 
   8  10   1        4.03        3.88      1.01 o 
   9  10   1      138.82      163.06      2.61 o 
   0  11   1       29.40       28.70      1.81 o 
   1  11   1       85.65       74.95      1.33 o 
   2  11   1        4.70        4.51      0.45 o 
   3  11   1       74.34       64.37      1.40 o 
   4  11   1      146.75      138.48      2.48 o 
   5  11   1        7.86        9.33      1.09 o 
   6  11   1       55.03       54.58      2.14 o 
   7  11   1        2.37        2.69      0.88 o 
   8  11   1       47.84       39.57      3.93 o 
   9  11   1        2.52        2.65      1.01 o 
   1  12   1        8.34        8.00      1.25 o 
   2  12   1      310.18      331.15      4.00 o 
   3  12   1       63.49       59.78      2.05 o 
   4  12   1       45.28       44.38      1.48 o 
   5  12   1       90.14       90.03      1.84 o 
   6  12   1       32.49       31.63      4.74 o 
   7  12   1        9.44        7.13      1.60 o 
   8  12   1       15.75       13.43      2.73 o 
   0  13   1      100.36       94.24      3.07 o 
   1  13   1        0.31        0.62      0.50 o 
   2  13   1        2.15        2.21      0.69 o 
   3  13   1       58.65       52.37      2.30 o 
   4  13   1       11.10       10.41      1.83 o 
   5  13   1       12.39        9.36      1.42 o 
   6  13   1        0.27        1.69      0.75 o 
   7  13   1       32.06       27.71      3.35 o 
   8  13   1        4.96        3.19      1.04 o 
   1  14   1       41.44       46.78      3.02 o 
   2  14   1      233.71      239.69      3.97 o 
   3  14   1      115.60      129.50      4.88 o 
   4  14   1       45.59       38.79      2.59 o 
   5  14   1      141.93      144.14      4.41 o 
   6  14   1        2.61        1.94      0.96 o 
   7  14   1        2.87        1.70      1.27 o 
   0  15   1       53.54       61.85     10.16 o 
   1  15   1        2.65        3.32      1.48 o 
   2  15   1        0.99        1.30      1.34 o 
   3  15   1       26.92       20.16      3.98 o 
   4  15   1       21.72       20.44      3.25 o 
   5  15   1        5.02        3.26      0.93 o 
   6  15   1       45.26       40.85      2.70 o 
   1  16   1        4.30        3.05      1.52 o 
   2  16   1      149.35      177.30      9.26 o 
   3  16   1        8.49        5.91      1.81 o 
   4  16   1        7.43        7.77      1.78 o 
   5  16   1       54.50       46.08      2.85 o 
   0  17   1        6.72       10.37      3.43 o 
   1  17   1        3.92        3.47      1.20 o 
   2  17   1        1.01        0.67      1.70 o 
   3  17   1        3.26        2.53      1.42 o 
   4  17   1        5.09        4.82      1.12 o 
   1  18   1       32.45       30.17      5.81 o 
   2  18   1       34.87       22.17      6.80 o 
   3  18   1       54.69       56.62      3.13 o 
   2   0   2     2389.84     2198.22     20.93 o 
   4   0   2     2812.75     2838.24     36.54 o 
   6   0   2       66.85       79.62      2.84 o 
   8   0   2      329.21      323.93      4.32 o 
  10   0   2       66.73       75.38      3.57 o 
   1   1   2      285.74      267.09      1.56 o 
   2   1   2      161.12      137.60      0.99 o 
   3   1   2     1152.20     1182.51      4.19 o 
   4   1   2       81.00       96.46      1.68 o 
   5   1   2       53.94       47.46      1.61 o 
   6   1   2      204.74      212.57      3.14 o 
   7   1   2      577.34      597.42      4.27 o 
   8   1   2      208.16      217.12      2.88 o 
   9   1   2       52.13       53.99      2.97 o 
  10   1   2        6.93        7.75      1.25 o 
  11   1   2        3.21        3.18      0.95 o 
   0   2   2     4211.57     4001.24     26.79 o 
   1   2   2     1102.46     1056.45      6.41 o 
   2   2   2      269.23      258.71      2.14 o 
   3   2   2     1159.86     1128.66      3.99 o 
   4   2   2      112.55      146.12      2.78 o 
   5   2   2       32.02       29.84      2.28 o 
   6   2   2      121.85      120.94      2.34 o 
   7   2   2     1513.46     1615.89      9.01 o 
   8   2   2      136.80      145.19      2.79 o 
   9   2   2       35.77       31.75      4.08 o 
  10   2   2        1.03        1.12      0.96 o 
  11   2   2        3.26        1.35      0.82 o 
   2   3   2       13.48       20.83      0.62 o 
   3   3   2       34.94       33.54      0.89 o 
   4   3   2     1224.03     1279.04      7.28 o 
   5   3   2      799.21      850.27      6.11 o 
   6   3   2       75.50       79.55      2.41 o 
   7   3   2      903.74      915.20      5.67 o 
   8   3   2      282.93      281.88      2.98 o 
   9   3   2       17.65       12.99      2.10 o 
  10   3   2        0.49        1.47      0.79 o 
  11   3   2       25.97       21.49      4.33 o 
   1   4   2     1990.83     1916.46     10.68 o 
   2   4   2       71.56       85.32      0.75 o 
   3   4   2     1081.91     1060.25      5.95 o 
   4   4   2       41.61       32.24      1.32 o 
   5   4   2      649.82      628.48      6.40 o 
   6   4   2       38.81       39.78      2.15 o 
   7   4   2       50.62       59.45      2.65 o 
   8   4   2       10.90        9.91      1.58 o 
   9   4   2        2.63        1.91      0.92 o 
  10   4   2       29.10       26.13      4.05 o 
   1   5   2     4770.75     4762.02     22.61 o 
   2   5   2     2417.24     2497.39     16.68 o 
   3   5   2      494.64      517.20      2.88 o 
   4   5   2       55.16       67.76      1.51 o 
   5   5   2       38.36       31.45      1.43 o 
   6   5   2      438.11      419.75      4.00 o 
   7   5   2       11.82       15.71      1.76 o 
   8   5   2       19.99       21.50      2.27 o 
   9   5   2      176.41      178.73      2.52 o 
  10   5   2      118.31      124.98      3.01 o 
   0   6   2       89.09       88.63      1.36 o 
   1   6   2      748.35      721.82      5.14 o 
   2   6   2      868.02      897.46      4.39 o 
   3   6   2      405.66      421.88      2.32 o 
   4   6   2      249.08      229.41      2.30 o 
   5   6   2       20.55       17.19      1.85 o 
   6   6   2      115.55      121.33      2.31 o 
   7   6   2       64.29       68.81      2.14 o 
   8   6   2      163.36      172.83      2.85 o 
   9   6   2       89.42       85.74      2.62 o 
  10   6   2       10.57        7.73      1.48 o 
   1   7   2      164.40      184.54      1.31 o 
   2   7   2     1497.30     1496.18      8.39 o 
   3   7   2       44.51       34.28      1.46 o 
   4   7   2      460.65      503.88      3.65 o 
   5   7   2       87.85       86.52      1.47 o 
   6   7   2       30.54       24.92      2.66 o 
   7   7   2      406.11      417.36      4.04 o 
   8   7   2       35.71       35.08      2.66 o 
   9   7   2       14.13       12.38      1.89 o 
  10   7   2        1.44        1.13      0.91 o 
   0   8   2      137.11      147.50      4.23 o 
   1   8   2     1375.40     1420.62      6.29 o 
   2   8   2      207.89      216.07      2.22 o 
   3   8   2       20.48       17.27      1.17 o 
   4   8   2        2.23        1.69      0.53 o 
   5   8   2       10.17       10.02      1.19 o 
   6   8   2      100.77       89.61      2.03 o 
   7   8   2       66.49       64.79      2.19 o 
   8   8   2       52.67       47.18      2.50 o 
   9   8   2       46.45       58.24      2.84 o 
  10   8   2       33.11       24.29      4.56 o 
   1   9   2      729.65      746.81      4.87 o 
   2   9   2       39.28       31.77      1.07 o 
   3   9   2        0.33        0.02      0.35 o 
   4   9   2       52.62       59.78      1.21 o 
   5   9   2      143.63      148.31      2.34 o 
   6   9   2       21.02       23.46      2.04 o 
   7   9   2       16.34       12.25      1.30 o 
   8   9   2        9.19        7.58      1.28 o 
   9   9   2      503.85      594.15      4.03 o 
   0  10   2      425.27      428.51      5.25 o 
   1  10   2       59.00       68.20      0.94 o 
   2  10   2       72.41       70.55      1.50 o 
   3  10   2        4.08        3.44      0.51 o 
   4  10   2       39.88       42.67      1.76 o 
   5  10   2       61.97       68.56      1.71 o 
   6  10   2       35.84       34.38      1.82 o 
   7  10   2        6.76        5.17      1.01 o 
   8  10   2       30.75       22.35      3.47 o 
   9  10   2       42.54       43.94      4.07 o 
   1  11   2        6.22        3.93      0.48 o 
   2  11   2      685.83      758.82      5.92 o 
   3  11   2       10.24        8.21      1.07 o 
   4  11   2       44.50       43.51      1.72 o 
   5  11   2       50.85       48.36      2.22 o 
   6  11   2      384.94      392.86      3.71 o 
   7  11   2       15.85       10.89      2.13 o 
   8  11   2       22.79       17.19      3.13 o 
   9  11   2        2.54        2.47      1.19 o 
   0  12   2      313.88      320.87      4.39 o 
   1  12   2      100.46      102.46      1.77 o 
   2  12   2        4.59        3.18      0.90 o 
   3  12   2      209.33      212.56      3.52 o 
   4  12   2       62.39       62.76      1.51 o 
   5  12   2        6.61        4.35      0.92 o 
   6  12   2       80.30       70.79      3.20 o 
   7  12   2       97.03       96.76      2.79 o 
   8  12   2       10.70       10.13      1.68 o 
   1  13   2      526.50      589.62      5.78 o 
   2  13   2       11.58        8.47      1.46 o 
   3  13   2       68.44       76.08      2.86 o 
   4  13   2        3.98        3.22      0.78 o 
   5  13   2        1.11        2.21      0.69 o 
   6  13   2        0.60        1.96      0.79 o 
   7  13   2        2.36        1.97      1.02 o 
   8  13   2       20.33       14.88      3.69 o 
   0  14   2        5.21        7.77      2.54 o 
   1  14   2        0.26        0.33      1.22 o 
   2  14   2        1.61        1.09      0.78 o 
   3  14   2       53.69       59.97      2.35 o 
   4  14   2        0.84        0.25      0.88 o 
   5  14   2        2.77        2.57      0.94 o 
   6  14   2       44.18       40.82      3.37 o 
   7  14   2        2.68        2.97      1.14 o 
   1  15   2       35.87       42.77      2.89 o 
   2  15   2      431.66      511.55      6.23 o 
   3  15   2       33.00       30.98      4.02 o 
   4  15   2        0.65        1.79      1.25 o 
   5  15   2       25.86       22.51      3.80 o 
   6  15   2       23.35       14.69      4.36 o 
   0  16   2       42.90       42.36     10.49 o 
   1  16   2       30.53       25.67      5.28 o 
   2  16   2        8.08        5.60      1.50 o 
   3  16   2       46.40       48.09      3.33 o 
   4  16   2        7.21        5.97      1.86 o 
   5  16   2        7.45        3.86      1.32 o 
   1  17   2      141.47      158.80      5.22 o 
   2  17   2       11.71       13.67      3.20 o 
   3  17   2        2.50        1.99      1.04 o 
   4  17   2        5.34        3.50      1.10 o 
   0  18   2       85.40       74.56      9.03 o 
   1  18   2       16.56       11.47      2.76 o 
   2  18   2        0.32        1.45      1.09 o 
   3  18   2       14.34        8.32      2.34 o 
   2   0   3    14154.00    13692.42     90.12 o 
   4   0   3     8936.35     8614.19    129.70 o 
   6   0   3       89.80      104.46      2.85 o 
   8   0   3       64.24       62.20      2.57 o 
  10   0   3       11.71        7.84      2.40 o 
   0   1   3      284.74      245.23      1.13 o 
   1   1   3     2385.55     2172.01     13.99 o 
   2   1   3      718.13      667.04      2.87 o 
   3   1   3      118.85      124.08      1.01 o 
   4   1   3       71.40      104.55      2.24 o 
   5   1   3        6.87        8.06      1.43 o 
   6   1   3      893.08      935.38      6.82 o 
   7   1   3      911.48      927.74      5.65 o 
   8   1   3      115.40      109.11      2.86 o 
   9   1   3       14.79       12.90      1.93 o 
  10   1   3        6.62        6.88      1.69 o 
  11   1   3       61.64       71.18      2.59 o 
   1   2   3     3358.79     3325.28     16.15 o 
   2   2   3     1251.13     1204.40      4.82 o 
   3   2   3      858.87      883.22      5.19 o 
   4   2   3      263.23      242.09      2.70 o 
   5   2   3        2.05        1.83      0.82 o 
   6   2   3      119.68      112.17      2.11 o 
   7   2   3      777.98      819.29      5.39 o 
   8   2   3       39.34       40.64      2.23 o 
   9   2   3        9.00        5.64      1.16 o 
  10   2   3        2.17        3.56      1.04 o 
  11   2   3      120.81      133.04      2.95 o 
   0   3   3    12283.62    11916.98     81.13 o 
   1   3   3     7422.16     7154.66     33.29 o 
   2   3   3      371.50      355.49      1.57 o 
   3   3   3       68.47       87.59      1.13 o 
   4   3   3     1753.18     1867.59      9.06 o 
   5   3   3       34.61       26.79      1.92 o 
   6   3   3       44.48       40.08      2.04 o 
   7   3   3      244.07      236.88      3.22 o 
   8   3   3       37.02       41.84      3.16 o 
   9   3   3      135.49      137.21      2.88 o 
  10   3   3       26.59       29.37      2.94 o 
  11   3   3       22.89       16.46      2.86 o 
   1   4   3     1056.74      974.04      3.92 o 
   2   4   3     1319.07     1281.72      4.75 o 
   3   4   3      111.68       84.78      1.15 o 
   4   4   3     1448.25     1663.58     11.31 o 
   5   4   3      767.88      820.93      7.94 o 
   6   4   3      599.07      621.47      5.67 o 
   7   4   3      110.04      115.78      2.33 o 
   8   4   3       76.35       73.36      2.73 o 
   9   4   3       30.99       29.80      3.80 o 
  10   4   3       55.45       55.10      2.50 o 
   0   5   3       59.32       37.10      0.78 o 
   1   5   3     2739.63     2673.82     13.57 o 
   2   5   3      221.42      226.90      1.57 o 
   3   5   3       49.61       33.80      0.94 o 
   4   5   3       52.22       52.34      1.79 o 
   5   5   3      131.66      147.40      2.21 o 
   6   5   3     1157.85     1193.13      7.21 o 
   7   5   3      208.32      196.62      2.86 o 
   8   5   3       83.93       88.11      2.43 o 
   9   5   3       99.84      105.67      2.87 o 
  10   5   3       27.65       20.97      3.16 o 
   1   6   3      978.93     1021.33      5.00 o 
   2   6   3      996.34     1034.84      5.04 o 
   3   6   3      779.10      836.89      7.26 o 
   4   6   3      162.74      169.82      1.73 o 
   5   6   3       52.35       48.10      1.62 o 
   6   6   3      371.67      407.19      3.07 o 
   7   6   3      243.74      257.04      3.10 o 
   8   6   3       60.42       62.16      2.18 o 
   9   6   3       19.67       17.06      1.94 o 
  10   6   3        0.10        1.27      0.68 o 
   0   7   3      201.06      238.77      2.93 o 
   1   7   3     4310.84     4543.15     19.22 o 
   2   7   3      745.47      793.78      7.16 o 
   3   7   3     1095.00     1224.05      7.51 o 
   4   7   3      116.66      110.07      1.76 o 
   5   7   3       53.77       63.61      1.83 o 
   6   7   3       49.63       43.69      2.30 o 
   7   7   3       39.13       46.87      2.05 o 
   8   7   3       27.15       26.32      3.53 o 
   9   7   3       98.09      109.59      2.49 o 
  10   7   3      124.72      133.18      2.40 o 
   1   8   3       10.82       10.26      0.96 o 
   2   8   3      122.18      122.70      2.20 o 
   3   8   3      798.02      813.27      5.59 o 
   4   8   3       28.86       21.21      1.76 o 
   5   8   3       22.66       27.56      2.57 o 
   6   8   3       59.30       66.26      1.81 o 
   7   8   3      181.85      178.45      2.78 o 
   8   8   3       19.02       17.41      2.36 o 
   9   8   3      379.29      432.97      6.51 o 
  10   8   3       44.54       37.25      3.62 o 
   0   9   3      131.75      134.85      2.47 o 
   1   9   3      333.91      328.72      3.67 o 
   2   9   3      116.52      120.32      1.60 o 
   3   9   3       79.25       80.15      1.52 o 
   4   9   3       14.07       10.71      1.03 o 
   5   9   3       53.67       47.91      1.53 o 
   6   9   3      317.77      303.77      4.28 o 
   7   9   3       50.66       44.73      2.42 o 
   8   9   3       24.41       21.97      2.62 o 
   9   9   3      118.02      122.73      2.66 o 
   1  10   3       11.76       12.37      1.02 o 
   2  10   3       46.72       54.62      1.13 o 
   3  10   3      134.20      121.05      1.88 o 
   4  10   3       31.40       27.62      1.81 o 
   5  10   3        7.30        6.81      0.90 o 
   6  10   3       13.92       14.18      1.53 o 
   7  10   3        7.36        4.30      1.01 o 
   8  10   3        5.84        4.30      1.09 o 
   9  10   3        7.32        3.83      0.97 o 
   0  11   3       55.31       48.48      2.17 o 
   1  11   3       11.19       10.76      1.02 o 
   2  11   3      482.79      510.91      3.68 o 
   3  11   3       50.52       50.28      1.76 o 
   4  11   3        7.19        5.30      1.03 o 
   5  11   3        0.33        1.31      0.51 o 
   6  11   3       68.59       70.19      2.02 o 
   7  11   3       21.19       18.70      2.46 o 
   8  11   3       38.63       45.43      2.16 o 
   9  11   3        2.02        0.84      0.76 o 
   1  12   3      552.73      572.73      5.48 o 
   2  12   3       43.49       44.31      1.68 o 
   3  12   3       17.27       13.85      1.91 o 
   4  12   3        3.45        4.05      0.84 o 
   5  12   3      165.78      159.12      2.80 o 
   6  12   3       34.49       33.14      2.57 o 
   7  12   3       57.41       44.52      2.69 o 
   8  12   3       13.45        7.87      1.41 o 
   0  13   3       49.15       45.01      3.30 o 
   1  13   3      151.86      154.83      2.27 o 
   2  13   3        8.32        6.40      1.22 o 
   3  13   3       14.87       16.39      2.34 o 
   4  13   3       23.82       25.05      4.07 o 
   5  13   3       12.14        6.21      1.92 o 
   6  13   3        3.68        4.62      0.90 o 
   7  13   3        0.57        1.16      0.90 o 
   8  13   3        0.44        0.75      1.01 o 
   1  14   3      140.41      139.81      2.25 o 
   2  14   3        0.49        1.08      0.90 o 
   3  14   3        2.01        1.80      0.99 o 
   4  14   3        3.93        2.74      0.88 o 
   5  14   3       26.11       23.85      2.57 o 
   6  14   3        4.61        2.18      1.40 o 
   7  14   3       20.47       10.95      3.13 o 
   0  15   3      102.21      116.79      8.59 o 
   1  15   3      129.74      122.10      3.00 o 
   2  15   3      108.60      115.46      6.14 o 
   3  15   3       16.12       13.35      3.03 o 
   4  15   3        8.17        9.00      1.85 o 
   5  15   3        4.32        3.89      1.49 o 
   6  15   3        5.96        4.93      1.64 o 
   1  16   3        0.44        2.29      1.27 o 
   2  16   3      190.32      219.60      7.53 o 
   3  16   3       16.17        9.86      2.07 o 
   4  16   3       10.62        9.30      2.01 o 
   5  16   3        3.76        3.70      1.35 o 
   0  17   3      172.12      190.94      6.62 o 
   1  17   3       13.60       10.84      2.51 o 
   2  17   3        8.45        5.66      1.41 o 
   3  17   3        0.80        1.50      1.17 o 
   4  17   3       10.01        8.49      2.20 o 
   1  18   3       14.87       16.44      3.33 o 
   2  18   3        3.96        1.87      1.09 o 
   0   0   4     4791.96     4335.11     45.87 o 
   2   0   4      681.19      612.10      3.68 o 
   4   0   4     2009.05     2265.99     37.81 o 
   6   0   4      138.79      144.53      4.59 o 
   8   0   4      245.29      222.36      5.97 o 
  10   0   4       55.53       57.47      6.39 o 
   1   1   4      445.29      416.74      1.86 o 
   2   1   4     1621.65     1524.79      7.25 o 
   3   1   4      300.84      318.01      2.50 o 
   4   1   4      327.35      363.01      3.58 o 
   5   1   4       92.72      100.53      2.35 o 
   6   1   4      164.90      149.18      2.49 o 
   7   1   4       25.15       23.28      2.18 o 
   8   1   4       40.71       44.40      2.20 o 
   9   1   4       17.65       11.95      1.68 o 
  10   1   4       30.60       26.26      3.89 o 
  11   1   4       15.40        9.95      1.78 o 
   0   2   4       96.35       87.58      1.51 o 
   1   2   4     1801.62     1728.92      6.96 o 
   2   2   4       98.36       99.89      0.88 o 
   3   2   4     2693.21     2862.39     13.86 o 
   4   2   4      983.73      990.93     10.30 o 
   5   2   4      367.88      454.07      3.90 o 
   6   2   4       80.39      103.89      2.19 o 
   7   2   4       45.43       38.18      3.57 o 
   8   2   4      115.04      120.63      3.71 o 
   9   2   4       13.54        9.41      1.34 o 
  10   2   4       27.76       25.71      3.40 o 
  11   2   4      101.85      108.84      3.76 o 
   1   3   4     1299.05     1178.39      4.52 o 
   2   3   4       32.98       17.69      0.64 o 
   3   3   4       76.34       82.87      1.07 o 
   4   3   4       36.03       48.76      1.56 o 
   5   3   4      390.99      419.53      3.89 o 
   6   3   4      791.31      772.65      5.49 o 
   7   3   4      222.24      195.12      2.60 o 
   8   3   4      139.89      132.58      2.38 o 
   9   3   4        2.15        1.90      0.91 o 
  10   3   4       12.11        8.74      1.80 o 
   0   4   4      937.57      900.43      3.99 o 
   1   4   4     1022.38      994.84      4.24 o 
   2   4   4      272.93      264.04      1.32 o 
   3   4   4       11.69       12.45      1.02 o 
   4   4   4      788.87      840.38      6.43 o 
   5   4   4      408.40      467.95      5.31 o 
   6   4   4      272.55      283.34      4.45 o 
   7   4   4       15.07       16.81      1.82 o 
   8   4   4       84.49       77.87      2.85 o 
   9   4   4       57.46       54.46      2.85 o 
  10   4   4        6.46        5.46      1.05 o 
   1   5   4      305.92      332.63      1.85 o 
   2   5   4       12.89       22.28      0.83 o 
   3   5   4       12.01       10.50      0.85 o 
   4   5   4      434.56      425.53      5.56 o 
   5   5   4       38.42       45.18      1.22 o 
   6   5   4      104.86       92.27      2.04 o 
   7   5   4       16.35       14.08      1.75 o 
   8   5   4       67.21       68.43      2.28 o 
   9   5   4       66.37       70.05      3.34 o 
  10   5   4        3.12        3.08      0.97 o 
   0   6   4     1572.33     1530.03      9.87 o 
   1   6   4     1826.47     1742.57     13.84 o 
   2   6   4      146.49      147.78      1.31 o 
   3   6   4      772.46      769.88      3.86 o 
   4   6   4       69.87       73.89      1.62 o 
   5   6   4      578.71      611.73      6.15 o 
   6   6   4      177.29      176.68      2.58 o 
   7   6   4       11.88       14.83      1.76 o 
   8   6   4       21.56       25.29      3.00 o 
   9   6   4       43.79       49.93      2.89 o 
  10   6   4        3.94        1.30      0.94 o 
   1   7   4     2113.58     2226.55     17.73 o 
   2   7   4      451.24      457.85      3.36 o 
   3   7   4      474.43      470.57      3.24 o 
   4   7   4      110.55      119.93      1.93 o 
   5   7   4      361.88      365.62      3.07 o 
   6   7   4      715.88      729.48      5.73 o 
   7   7   4       87.81       71.84      2.46 o 
   8   7   4       75.48       71.92      2.41 o 
   9   7   4      125.50      132.82      2.76 o 
  10   7   4        2.76        1.55      0.82 o 
   0   8   4      417.75      393.65      5.15 o 
   1   8   4       13.12        9.80      0.99 o 
   2   8   4      704.81      749.30      5.35 o 
   3   8   4       32.63       42.24      1.39 o 
   4   8   4        4.74       11.91      1.11 o 
   5   8   4       59.04       64.85      1.55 o 
   6   8   4       91.00       92.68      1.73 o 
   7   8   4        2.93        1.42      0.58 o 
   8   8   4        1.17        1.33      0.61 o 
   9   8   4       47.24       45.89      2.14 o 
  10   8   4       20.71       15.63      2.60 o 
   1   9   4     1041.92     1139.08     11.89 o 
   2   9   4      846.11      896.01      8.57 o 
   3   9   4       30.57       25.90      1.46 o 
   4   9   4      415.96      434.34      5.92 o 
   5   9   4        8.18        7.66      1.15 o 
   6   9   4       16.06       12.10      1.30 o 
   7   9   4       68.23       65.21      1.97 o 
   8   9   4       61.91       59.45      1.87 o 
   9   9   4      226.25      242.00      2.76 o 
   0  10   4       55.12       61.65      2.14 o 
   1  10   4       11.93       12.28      1.24 o 
   2  10   4        1.20        0.88      0.43 o 
   3  10   4       22.29       23.01      1.63 o 
   4  10   4       76.43       91.12      3.28 o 
   5  10   4       63.84       62.98      1.69 o 
   6  10   4       25.64       24.05      3.02 o 
   7  10   4      132.83      133.62      2.77 o 
   8  10   4        3.45        3.70      1.18 o 
   9  10   4       15.11       12.61      2.01 o 
   1  11   4        4.35        4.10      0.90 o 
   2  11   4     1013.45     1100.73      6.56 o 
   3  11   4       15.52       14.02      1.46 o 
   4  11   4      178.28      178.35      3.61 o 
   5  11   4       32.17       27.58      2.38 o 
   6  11   4       42.86       38.73      2.76 o 
   7  11   4        1.41        0.85      1.06 o 
   8  11   4        0.29        0.57      0.77 o 
   0  12   4       67.82       74.89      3.68 o 
   1  12   4       21.36       25.43      3.47 o 
   2  12   4       51.09       49.45      1.80 o 
   3  12   4        6.66        7.17      0.87 o 
   4  12   4        0.30       -0.74      0.74 o 
   5  12   4       25.29       26.54      3.52 o 
   6  12   4       15.33       14.10      2.03 o 
   7  12   4       11.89        8.69      1.61 o 
   8  12   4        3.60        1.42      0.71 o 
   1  13   4       89.63       90.85      1.98 o 
   2  13   4       24.98       26.52      2.54 o 
   3  13   4       72.97       71.56      2.52 o 
   4  13   4        3.79        2.31      0.91 o 
   5  13   4      156.76      174.14      2.79 o 
   6  13   4        1.92        0.94      0.82 o 
   7  13   4        1.62        2.56      0.87 o 
   0  14   4       56.96       64.34      3.40 o 
   1  14   4       19.28       19.18      2.99 o 
   2  14   4       56.70       59.83      2.44 o 
   3  14   4        7.34        6.61      1.52 o 
   4  14   4        3.61        3.68      0.83 o 
   5  14   4       19.21       16.99      3.63 o 
   6  14   4       14.56       11.26      2.52 o 
   7  14   4        5.90        5.39      1.40 o 
   1  15   4      282.98      298.26      4.50 o 
   2  15   4       12.40        9.53      1.74 o 
   3  15   4       79.48       71.82      4.78 o 
   4  15   4       65.26       63.55      3.62 o 
   5  15   4        0.73        1.06      1.14 o 
   6  15   4       88.31       88.92      4.26 o 
   0  16   4        7.54        5.95      1.51 o 
   1  16   4        7.86        7.00      1.52 o 
   2  16   4        2.71        2.12      1.37 o 
   3  16   4        3.34        2.69      1.16 o 
   4  16   4        7.79        9.32      2.02 o 
   5  16   4       26.29       21.56      4.64 o 
   1  17   4      117.70      129.55      3.27 o 
   2  17   4       70.26       69.65      3.80 o 
   3  17   4        0.78        2.62      0.92 o 
   4  17   4       31.84       24.22      5.87 o 
   0  18   4       27.35       17.86      7.47 o 
   1  18   4       24.34       18.30      4.53 o 
   2  18   4       22.46       13.87      3.83 o 
   2   0   5     1689.97     1608.45     12.17 o 
   4   0   5     1393.31     1712.09     22.05 o 
   6   0   5      509.19      494.87     19.34 o 
   8   0   5       80.34       64.91      2.72 o 
  10   0   5      101.85      110.88      4.77 o 
   0   1   5      250.52      198.98      1.65 o 
   1   1   5      456.70      408.51      1.85 o 
   2   1   5       30.80       28.94      0.62 o 
   3   1   5       45.83       45.94      0.99 o 
   4   1   5       11.89        6.99      0.82 o 
   5   1   5       78.19       80.30      2.27 o 
   6   1   5      284.34      279.69      3.25 o 
   7   1   5       28.72       22.88      2.47 o 
   8   1   5       14.85        7.24      1.25 o 
   9   1   5       19.38       17.41      2.43 o 
  10   1   5       48.37       51.27      3.03 o 
  11   1   5       90.54       88.10      4.40 o 
   1   2   5      553.98      516.50      2.07 o 
   2   2   5      445.72      429.67      1.75 o 
   3   2   5     1292.51     1359.01      8.16 o 
   4   2   5       99.05      101.20      1.98 o 
   5   2   5      472.89      554.05      4.81 o 
   6   2   5      565.31      606.19      4.80 o 
   7   2   5      232.47      240.84      2.86 o 
   8   2   5        5.32        3.88      0.87 o 
   9   2   5        1.79        1.50      0.73 o 
  10   2   5       22.16       20.58      3.07 o 
   0   3   5      758.01      689.68      4.82 o 
   1   3   5       91.66       96.45      0.61 o 
   2   3   5       55.48       48.34      0.67 o 
   3   3   5     1838.07     1815.90     14.17 o 
   4   3   5      112.24      102.34      1.43 o 
   5   3   5      138.68      134.69      2.20 o 
   6   3   5       80.94       85.81      1.86 o 
   7   3   5       35.39       45.65      2.23 o 
   8   3   5       16.13       13.78      1.66 o 
   9   3   5       24.24       26.43      3.52 o 
  10   3   5       14.32       12.33      2.17 o 
   1   4   5      128.68      139.62      1.12 o 
   2   4   5      355.55      391.29      2.04 o 
   3   4   5       85.82       75.88      1.32 o 
   4   4   5     1170.28     1282.98      9.98 o 
   5   4   5      107.10      100.01      2.08 o 
   6   4   5       11.20       10.32      1.44 o 
   7   4   5       11.46        7.33      1.16 o 
   8   4   5      179.35      170.15      2.47 o 
   9   4   5      128.94      126.21      2.99 o 
  10   4   5        8.78        6.91      1.44 o 
   0   5   5     2408.88     2489.15     12.21 o 
   1   5   5        4.58        9.39      0.55 o 
   2   5   5      152.76      147.59      1.33 o 
   3   5   5        0.22        0.41      0.37 o 
   4   5   5       27.10       28.29      1.22 o 
   5   5   5      652.32      654.42      5.31 o 
   6   5   5      696.50      670.16      5.53 o 
   7   5   5      286.97      252.62      3.74 o 
   8   5   5       53.46       45.43      1.81 o 
   9   5   5       52.93       53.40      2.09 o 
  10   5   5       10.20        8.19      1.35 o 
   1   6   5       11.77        6.11      0.62 o 
   2   6   5      975.85      981.63      4.17 o 
   3   6   5      134.04      128.11      1.35 o 
   4   6   5       21.99       27.85      1.17 o 
   5   6   5      325.38      354.13      3.04 o 
   6   6   5      255.09      279.97      3.01 o 
   7   6   5       12.84       10.18      1.42 o 
   8   6   5        3.09        3.83      0.83 o 
   9   6   5       76.24       83.19      2.92 o 
  10   6   5       14.57        9.66      1.63 o 
   0   7   5      209.05      238.67      3.70 o 
   1   7   5      611.27      588.86      3.27 o 
   2   7   5     1643.86     1692.89     13.73 o 
   3   7   5        3.53        2.83      0.55 o 
   4   7   5      241.79      232.29      2.80 o 
   5   7   5       31.16       37.16      1.83 o 
   6   7   5       40.76       42.31      1.63 o 
   7   7   5       33.84       32.09      2.76 o 
   8   7   5       13.29       15.03      2.20 o 
   9   7   5       10.81       10.99      1.37 o 
  10   7   5       25.98       16.89      3.02 o 
   1   8   5      882.36      904.49     10.14 o 
   2   8   5      467.68      446.61      4.33 o 
   3   8   5      370.77      356.87      2.87 o 
   4   8   5       69.96       68.45      1.41 o 
   5   8   5       20.16       23.47      2.65 o 
   6   8   5      108.14      112.98      1.95 o 
   7   8   5       21.57       23.12      2.78 o 
   8   8   5       59.35       52.67      2.72 o 
   9   8   5        3.96        2.10      0.91 o 
   0   9   5     1588.83     1752.17      9.00 o 
   1   9   5      573.92      591.06      5.37 o 
   2   9   5      212.09      218.86      4.38 o 
   3   9   5       65.74       67.73      1.33 o 
   4   9   5      316.57      305.99      2.81 o 
   5   9   5      709.95      746.53      6.64 o 
   6   9   5      490.49      506.06      3.93 o 
   7   9   5        5.79        7.68      1.29 o 
   8   9   5       13.88       10.64      1.53 o 
   9   9   5       26.85       19.77      3.28 o 
   1  10   5      280.36      289.27      3.25 o 
   2  10   5      814.71      862.02      6.27 o 
   3  10   5      478.66      493.22      3.82 o 
   4  10   5       36.41       44.65      1.10 o 
   5  10   5      153.25      166.54      2.01 o 
   6  10   5       36.48       39.95      2.49 o 
   7  10   5        9.93        8.82      1.65 o 
   8  10   5       14.91       14.24      2.75 o 
   9  10   5       29.86       28.53      3.40 o 
   0  11   5       15.02       15.77      2.31 o 
   1  11   5       18.11       24.63      2.61 o 
   2  11   5     1652.97     1791.62     14.57 o 
   3  11   5      233.13      243.10      2.40 o 
   4  11   5       17.99       13.44      1.63 o 
   5  11   5        4.78        3.16      0.76 o 
   6  11   5       23.67       21.38      3.27 o 
   7  11   5       18.13       16.09      2.60 o 
   8  11   5      220.82      251.69      2.83 o 
   1  12   5       30.03       28.95      3.06 o 
   2  12   5      869.39      956.12      7.97 o 
   3  12   5        9.32        9.49      1.34 o 
   4  12   5        5.01        4.33      0.72 o 
   5  12   5      336.03      352.78      3.46 o 
   6  12   5       10.50        8.63      1.62 o 
   7  12   5        2.76        3.04      0.88 o 
   8  12   5       23.45       15.59      3.65 o 
   0  13   5      293.74      303.27      5.85 o 
   1  13   5      189.48      206.25      3.32 o 
   2  13   5        4.92        4.25      1.06 o 
   3  13   5      130.25      135.69      2.98 o 
   4  13   5        3.85        4.16      0.96 o 
   5  13   5      225.91      246.81      4.30 o 
   6  13   5       49.69       47.08      3.38 o 
   7  13   5       25.79       29.35      4.55 o 
   1  14   5       38.96       38.84      2.54 o 
   2  14   5       48.26       44.41      3.38 o 
   3  14   5      105.09      103.05      2.51 o 
   4  14   5       26.41       23.63      2.93 o 
   5  14   5       72.89       80.74      3.61 o 
   6  14   5        1.42        1.22      1.21 o 
   7  14   5        5.30        1.93      0.88 o 
   0  15   5      102.95      100.61      7.18 o 
   1  15   5      274.86      303.52      6.58 o 
   2  15   5      385.69      430.68      6.34 o 
   3  15   5        5.73        5.34      1.17 o 
   4  15   5        4.01        4.01      0.99 o 
   5  15   5        4.91        3.74      1.13 o 
   6  15   5       53.97       50.76      4.57 o 
   1  16   5        6.40        4.53      1.13 o 
   2  16   5       49.65       56.01      3.27 o 
   3  16   5        2.21        2.53      1.14 o 
   4  16   5       21.71       23.86      3.19 o 
   5  16   5       34.64       22.82      4.73 o 
   0  17   5      306.30      338.96      8.53 o 
   1  17   5        3.66        4.33      1.57 o 
   2  17   5       12.65        5.74      1.82 o 
   3  17   5       12.26        8.21      2.46 o 
   4  17   5        1.28        1.14      1.15 o 
   1  18   5       28.73       18.34      5.10 o 
   2  18   5        3.33        4.40      1.35 o 
   0   0   6       36.62       47.83      1.32 o 
   2   0   6     2529.29     2488.78     13.37 o 
   4   0   6      394.24      465.56      3.93 o 
   6   0   6     1002.33     1068.13      9.51 o 
   8   0   6       92.89       82.54      3.08 o 
  10   0   6       86.65       92.75      4.55 o 
   1   1   6       77.39       66.65      0.71 o 
   2   1   6     3403.80     3437.50     16.19 o 
   3   1   6     1777.45     1962.88     13.29 o 
   4   1   6      119.90      104.27      1.33 o 
   5   1   6       32.25       26.00      2.18 o 
   6   1   6      378.48      372.09      3.48 o 
   7   1   6       91.51       83.65      2.17 o 
   8   1   6       22.23       19.34      2.41 o 
   9   1   6        8.21        7.37      1.06 o 
  10   1   6        7.74        6.57      0.90 o 
   0   2   6       52.11       36.84      0.88 o 
   1   2   6      734.46      661.68      3.04 o 
   2   2   6     1071.14     1113.29      5.32 o 
   3   2   6     1822.30     2110.31     14.70 o 
   4   2   6        4.51        6.17      0.71 o 
   5   2   6      954.54     1042.16      7.95 o 
   6   2   6       73.03       74.09      2.14 o 
   7   2   6      372.14      352.93      4.82 o 
   8   2   6       36.54       33.08      3.39 o 
   9   2   6       95.26      101.31      2.68 o 
  10   2   6       27.89       19.65      3.06 o 
   1   3   6      262.29      282.71      1.48 o 
   2   3   6      681.84      677.15      3.22 o 
   3   3   6     1433.69     1455.47     10.56 o 
   4   3   6      465.90      483.13      3.46 o 
   5   3   6       52.94       64.18      1.94 o 
   6   3   6        7.08        7.88      1.21 o 
   7   3   6       42.96       45.24      2.62 o 
   8   3   6       15.90       20.01      2.32 o 
   9   3   6        5.86        3.76      0.70 o 
  10   3   6       59.08       65.50      3.37 o 
   0   4   6     6050.16     6405.46     37.82 o 
   1   4   6       23.56       28.27      0.58 o 
   2   4   6      377.27      349.32      1.75 o 
   3   4   6       11.28        6.19      0.66 o 
   4   4   6      440.36      511.45      4.00 o 
   5   4   6      168.73      192.28      2.57 o 
   6   4   6      182.07      183.41      2.28 o 
   7   4   6       46.58       48.27      2.51 o 
   8   4   6       11.04        7.11      1.24 o 
   9   4   6       65.53       65.06      2.69 o 
  10   4   6       45.15       45.19      2.66 o 
   1   5   6      919.09      900.85      5.51 o 
   2   5   6      109.49      115.28      1.74 o 
   3   5   6       86.70       72.55      1.67 o 
   4   5   6      222.38      219.39      2.30 o 
   5   5   6      342.09      350.62      3.87 o 
   6   5   6        7.86       10.07      1.30 o 
   7   5   6       18.95       19.37      2.30 o 
   8   5   6      190.28      177.84      2.74 o 
   9   5   6       25.76       18.67      2.51 o 
  10   5   6       26.41       17.99      3.20 o 
   0   6   6      422.64      372.65      3.84 o 
   1   6   6       71.89       66.23      0.74 o 
   2   6   6      834.83      886.22      5.65 o 
   3   6   6      239.22      248.73      4.31 o 
   4   6   6      126.49      123.76      1.80 o 
   5   6   6      575.89      611.73      7.43 o 
   6   6   6      114.17      117.02      2.58 o 
   7   6   6      172.45      160.58      3.58 o 
   8   6   6        2.91        1.95      0.72 o 
   9   6   6       25.80       21.43      2.75 o 
  10   6   6        1.45        1.99      0.82 o 
   1   7   6       34.31       29.99      1.19 o 
   2   7   6       56.66       48.51      1.58 o 
   3   7   6       21.23       18.63      1.34 o 
   4   7   6      139.44      141.12      2.79 o 
   5   7   6      178.90      197.37      3.38 o 
   6   7   6      609.87      644.94      7.62 o 
   7   7   6       23.10       20.66      2.16 o 
   8   7   6        1.95        1.92      0.79 o 
   9   7   6        0.95        3.30      0.75 o 
  10   7   6       55.82       52.05      3.36 o 
   0   8   6      733.72      789.29      9.35 o 
   1   8   6       41.70       44.67      0.92 o 
   2   8   6       94.59       94.44      2.12 o 
   3   8   6      240.51      227.56      3.31 o 
   4   8   6       95.46       96.23      2.10 o 
   5   8   6      717.33      735.11      4.98 o 
   6   8   6       57.44       56.07      1.52 o 
   7   8   6       33.02       34.15      2.04 o 
   8   8   6       46.46       46.77      2.45 o 
   9   8   6       17.93       17.36      2.90 o 
   1   9   6       29.72       24.91      1.90 o 
   2   9   6      262.86      284.86      3.86 o 
   3   9   6     1040.95     1112.77      9.19 o 
   4   9   6      197.47      204.50      2.17 o 
   5   9   6        5.53        3.56      0.88 o 
   6   9   6        7.17        5.16      0.97 o 
   7   9   6        1.04        1.09      0.76 o 
   8   9   6       51.00       45.34      2.85 o 
   9   9   6      111.59      116.84      2.28 o 
   0  10   6        6.55       10.37      2.37 o 
   1  10   6       75.08       75.55      1.94 o 
   2  10   6        0.21        0.10      0.42 o 
   3  10   6      852.48      886.46      6.65 o 
   4  10   6       14.75       15.72      1.51 o 
   5  10   6       71.24       64.77      2.33 o 
   6  10   6        9.28        8.73      1.44 o 
   7  10   6       14.68       14.88      2.50 o 
   8  10   6       14.84       12.74      1.99 o 
   9  10   6       21.36       15.22      3.07 o 
   1  11   6       75.33       81.32      2.29 o 
   2  11   6        7.37        6.26      0.87 o 
   3  11   6      105.43      102.61      2.16 o 
   4  11   6       33.12       31.28      3.70 o 
   5  11   6       83.26       85.02      2.13 o 
   6  11   6      331.88      341.67      4.27 o 
   7  11   6       49.97       52.66      2.57 o 
   8  11   6        5.96        4.57      0.90 o 
   0  12   6        3.67        4.80      1.62 o 
   1  12   6       47.62       40.27      1.84 o 
   2  12   6        7.65        7.88      1.14 o 
   3  12   6     1182.72     1284.03     10.67 o 
   4  12   6      124.25      121.84      2.60 o 
   5  12   6       54.16       56.66      1.85 o 
   6  12   6       28.43       35.82      3.50 o 
   7  12   6       42.11       31.26      2.17 o 
   8  12   6        4.58        3.23      0.99 o 
   1  13   6       28.45       23.88      3.18 o 
   2  13   6       75.85       84.24      2.59 o 
   3  13   6      297.12      295.59      3.58 o 
   4  13   6       73.99       73.70      1.90 o 
   5  13   6        4.70        3.68      0.82 o 
   6  13   6       15.27       11.12      2.53 o 
   7  13   6        1.07        0.84      0.95 o 
   0  14   6        4.72        5.14      1.56 o 
   1  14   6       24.29       24.65      3.25 o 
   2  14   6       56.94       55.97      4.01 o 
   3  14   6      270.38      278.92      4.08 o 
   4  14   6      238.88      243.27      5.88 o 
   5  14   6       77.29       75.00      3.68 o 
   6  14   6       15.42       10.08      3.46 o 
   1  15   6       61.98       63.85      3.64 o 
   2  15   6       15.99       12.20      2.07 o 
   3  15   6        3.61        2.26      0.88 o 
   4  15   6       34.70       26.44      4.52 o 
   5  15   6        4.82        4.00      1.17 o 
   6  15   6       23.37       10.44      2.71 o 
   0  16   6       42.11       41.95      7.99 o 
   1  16   6        8.20        5.12      1.53 o 
   2  16   6       49.53       53.29      3.56 o 
   3  16   6       95.24       94.62      3.10 o 
   4  16   6       56.91       57.79      2.73 o 
   5  16   6       16.08       17.06      3.92 o 
   1  17   6       21.69       12.88      4.52 o 
   2  17   6        3.00        1.82      0.85 o 
   3  17   6       31.39       18.47      5.12 o 
   0  18   6       89.69       83.38      4.84 o 
   1  18   6        3.91        2.74      1.30 o 
   2   0   7     1482.27     1629.91     22.89 o 
   4   0   7      399.08      341.42      3.56 o 
   6   0   7      173.56      137.44      2.83 o 
   8   0   7      145.55      132.84      3.03 o 
  10   0   7        3.48        1.51      1.57 o 
   0   1   7     1564.48     1639.78     13.22 o 
   1   1   7     1731.10     1754.00      6.81 o 
   2   1   7       76.94       77.82      0.91 o 
   3   1   7       20.77       23.80      1.11 o 
   4   1   7        0.32        0.93      0.37 o 
   5   1   7      298.14      326.54      3.66 o 
   6   1   7      208.20      229.86      2.88 o 
   7   1   7       11.25       10.84      1.77 o 
   8   1   7      134.28      124.17      2.34 o 
   9   1   7        2.33        2.37      0.76 o 
  10   1   7       27.14       22.13      4.17 o 
   1   2   7     1044.09     1167.29      6.06 o 
   2   2   7     1368.28     1381.04      5.45 o 
   3   2   7      424.86      403.39      2.52 o 
   4   2   7      201.00      195.78      2.04 o 
   5   2   7      310.73      293.02      3.62 o 
   6   2   7       94.08       90.73      2.56 o 
   7   2   7      193.44      188.86      3.44 o 
   8   2   7        2.76        2.50      0.79 o 
   9   2   7        0.83        1.35      0.78 o 
  10   2   7       54.27       52.55      2.42 o 
   0   3   7       15.82       20.34      1.19 o 
   1   3   7        8.71        6.94      0.63 o 
   2   3   7      535.04      563.30      2.56 o 
   3   3   7        1.59        2.11      0.37 o 
   4   3   7      308.85      347.50      3.25 o 
   5   3   7      223.88      226.88      3.21 o 
   6   3   7      247.50      223.95      2.50 o 
   7   3   7      224.19      209.66      3.51 o 
   8   3   7        4.35        3.58      0.88 o 
   9   3   7       11.75        9.36      1.72 o 
  10   3   7       22.89       19.07      3.19 o 
   1   4   7      800.81      828.47      3.52 o 
   2   4   7       44.17       58.91      0.73 o 
   3   4   7      332.22      297.91      1.73 o 
   4   4   7       90.48       79.19      1.36 o 
   5   4   7        4.90        3.09      0.73 o 
   6   4   7       23.94       27.12      2.82 o 
   7   4   7       17.72       14.28      1.54 o 
   8   4   7       81.94       74.08      2.53 o 
   9   4   7        1.64        2.58      0.92 o 
  10   4   7        1.68        2.04      0.88 o 
   0   5   7     3115.17     3287.70     24.66 o 
   1   5   7       99.32       90.49      0.83 o 
   2   5   7      482.89      489.93      3.12 o 
   3   5   7        5.69        7.32      0.78 o 
   4   5   7       38.51       33.90      1.69 o 
   5   5   7      421.12      437.66      3.66 o 
   6   5   7       30.66       39.84      2.46 o 
   7   5   7        2.49        2.80      0.79 o 
   8   5   7        1.96        3.22      0.81 o 
   9   5   7       16.58       16.29      2.39 o 
  10   5   7       15.30       11.54      2.35 o 
   1   6   7     2721.86     2865.29     22.93 o 
   2   6   7      126.38      120.97      2.24 o 
   3   6   7      171.52      157.75      1.74 o 
   4   6   7      231.25      240.71      2.38 o 
   5   6   7      238.09      240.37      2.43 o 
   6   6   7      312.14      317.52      4.63 o 
   7   6   7       54.98       54.59      2.19 o 
   8   6   7      101.43      102.16      2.27 o 
   9   6   7       15.06       11.04      1.85 o 
  10   6   7       16.03       11.01      2.18 o 
   0   7   7       52.06       46.37      2.04 o 
   1   7   7      156.03      156.45      3.00 o 
   2   7   7     1121.95     1174.03      7.00 o 
   3   7   7      442.89      469.55      4.75 o 
   4   7   7       98.36       91.40      1.74 o 
   5   7   7      125.09      132.64      1.96 o 
   6   7   7       33.26       28.90      3.14 o 
   7   7   7       57.82       43.26      2.15 o 
   8   7   7       46.06       49.99      2.19 o 
   9   7   7       17.25       15.36      2.90 o 
   1   8   7      104.06       91.42      1.41 o 
   2   8   7      114.27      102.96      2.52 o 
   3   8   7      123.15      110.04      1.39 o 
   4   8   7       58.39       51.82      1.47 o 
   5   8   7      339.32      347.55      3.63 o 
   6   8   7       39.35       40.73      1.64 o 
   7   8   7       38.82       41.80      2.11 o 
   8   8   7       24.03       18.92      2.60 o 
   9   8   7        4.24        3.23      0.81 o 
   0   9   7       16.91       15.72      2.80 o 
   1   9   7      180.39      193.16      2.33 o 
   2   9   7      157.69      161.01      2.86 o 
   3   9   7        5.15        6.21      0.85 o 
   4   9   7       27.54       25.15      2.13 o 
   5   9   7      660.91      738.29      5.88 o 
   6   9   7       63.52       65.79      2.25 o 
   7   9   7        4.13        4.42      0.83 o 
   8   9   7        4.21        3.77      0.86 o 
   9   9   7       24.82       15.30      3.68 o 
   1  10   7      134.33      133.46      2.21 o 
   2  10   7       33.48       32.94      1.80 o 
   3  10   7       56.76       55.68      1.89 o 
   4  10   7       21.54       24.86      2.85 o 
   5  10   7      789.91      856.24      5.41 o 
   6  10   7       77.61       77.55      2.15 o 
   7  10   7       50.32       53.81      2.07 o 
   8  10   7       29.98       23.10      3.58 o 
   0  11   7       29.93       25.27      2.31 o 
   1  11   7       49.80       55.31      1.71 o 
   2  11   7      618.89      655.11      5.92 o 
   3  11   7       19.44       21.00      1.96 o 
   4  11   7       20.09       19.85      2.15 o 
   5  11   7        7.95        5.65      0.81 o 
   6  11   7        4.18        4.40      0.95 o 
   7  11   7       13.32        9.00      1.71 o 
   8  11   7       16.41       11.12      2.25 o 
   1  12   7      105.78      100.05      2.92 o 
   2  12   7      199.88      201.84      2.96 o 
   3  12   7       36.42       43.81      3.28 o 
   4  12   7       33.47       28.02      2.97 o 
   5  12   7      476.00      509.99      4.98 o 
   6  12   7        8.21        7.82      1.51 o 
   7  12   7       17.18       11.02      2.52 o 
   0  13   7       56.26       52.89      2.96 o 
   1  13   7       11.68        9.83      1.35 o 
   2  13   7       14.00        9.77      1.70 o 
   3  13   7        7.69        6.70      1.13 o 
   4  13   7       93.05       97.04      3.31 o 
   5  13   7      553.44      647.25      4.72 o 
   6  13   7       30.79       22.51      4.45 o 
   7  13   7       25.42       14.05      4.64 o 
   1  14   7        0.28        0.13      0.84 o 
   2  14   7      315.20      345.11      4.31 o 
   3  14   7       40.76       40.25      2.80 o 
   4  14   7       89.82       83.30      3.12 o 
   5  14   7      107.69      108.00      3.17 o 
   6  14   7      140.75      161.99      3.21 o 
   0  15   7       20.05       12.94      3.40 o 
   1  15   7       18.45       17.04      3.17 o 
   2  15   7       96.59       93.80      2.46 o 
   3  15   7      220.50      231.82      5.01 o 
   4  15   7       42.85       34.58      4.17 o 
   5  15   7        1.46        1.00      0.94 o 
   1  16   7        7.58        7.56      2.25 o 
   2  16   7       30.60       35.08      5.75 o 
   3  16   7        2.61        0.28      0.88 o 
   4  16   7       16.50       13.53      4.43 o 
   0  17   7       33.27       17.75      6.59 o 
   1  17   7        4.30        3.67      1.37 o 
   2  17   7       15.65       13.10      2.12 o 
   3  17   7       45.65       45.86      3.85 o 
   0   0   8     6403.52     6970.94    120.14 o 
   2   0   8       32.74       41.55      1.53 o 
   4   0   8      141.77      138.15      2.26 o 
   6   0   8      111.65       79.82      3.22 o 
   8   0   8        1.72        2.56      1.08 o 
  10   0   8      143.40      160.52      3.70 o 
   1   1   8      129.24      127.78      1.38 o 
   2   1   8       27.50       31.17      0.71 o 
   3   1   8       14.19       14.16      0.99 o 
   4   1   8       46.05       40.76      1.17 o 
   5   1   8        0.91        0.53      0.66 o 
   6   1   8       52.27       44.27      1.88 o 
   7   1   8        5.06        5.90      1.02 o 
   8   1   8       20.42       18.59      2.07 o 
   9   1   8      177.75      164.18      2.17 o 
  10   1   8       84.07      100.55      3.68 o 
   0   2   8      155.51      150.14      1.89 o 
   1   2   8      580.30      630.15      2.88 o 
   2   2   8      155.81      175.84      1.40 o 
   3   2   8      249.70      302.56      1.87 o 
   4   2   8       40.74       40.41      1.25 o 
   5   2   8        2.70        4.31      0.76 o 
   6   2   8       44.25       41.25      2.68 o 
   7   2   8      112.00       87.24      1.80 o 
   8   2   8        6.80        7.28      1.15 o 
   9   2   8       93.01       87.27      2.47 o 
  10   2   8       22.91       15.13      3.05 o 
   1   3   8     1297.80     1218.22      4.86 o 
   2   3   8     2072.81     2047.55     11.85 o 
   3   3   8       16.29       15.55      0.92 o 
   4   3   8       25.30       24.89      1.22 o 
   5   3   8       39.89       33.40      2.22 o 
   6   3   8       73.33       81.52      2.19 o 
   7   3   8       70.63       65.88      2.17 o 
   8   3   8        8.70        8.04      1.20 o 
   9   3   8       42.72       33.19      4.18 o 
  10   3   8        3.75        3.77      1.02 o 
   0   4   8      171.55      172.11      2.69 o 
   1   4   8      363.49      347.38      1.90 o 
   2   4   8       15.15       19.42      0.80 o 
   3   4   8        8.80        6.36      0.65 o 
   4   4   8      242.69      228.89      2.07 o 
   5   4   8      351.48      341.70      3.84 o 
   6   4   8       43.27       39.37      1.95 o 
   7   4   8       35.71       33.15      2.31 o 
   8   4   8       25.52       21.86      2.97 o 
   9   4   8       23.81       23.94      3.87 o 
  10   4   8       18.07       11.48      2.22 o 
   1   5   8      262.74      258.52      1.80 o 
   2   5   8      951.97      946.39      6.92 o 
   3   5   8     1973.92     2109.96     14.48 o 
   4   5   8      809.51      807.97      6.32 o 
   5   5   8       54.05       56.16      1.61 o 
   6   5   8        2.69        1.64      0.58 o 
   7   5   8      184.47      188.12      2.24 o 
   8   5   8       14.10       10.00      1.33 o 
   9   5   8       52.55       55.33      2.48 o 
  10   5   8      130.02      154.42      3.05 o 
   0   6   8      136.55      160.33      2.93 o 
   1   6   8      687.20      742.54      5.32 o 
   2   6   8      187.26      209.45      1.89 o 
   3   6   8       17.60       19.03      1.22 o 
   4   6   8       45.93       53.88      1.48 o 
   5   6   8       74.44       76.79      1.58 o 
   6   6   8       88.79       81.65      2.17 o 
   7   6   8       56.85       54.91      1.65 o 
   8   6   8       21.96       21.94      2.74 o 
   9   6   8       34.62       32.97      2.90 o 
   1   7   8       41.04       35.58      0.87 o 
   2   7   8       35.75       28.74      1.21 o 
   3   7   8       84.42       90.26      1.70 o 
   4   7   8      612.67      614.24      4.12 o 
   5   7   8        0.13        0.28      0.73 o 
   6   7   8        8.85        7.14      1.08 o 
   7   7   8        7.84        9.36      1.65 o 
   8   7   8       84.97       91.77      2.32 o 
   9   7   8        1.99        2.62      0.91 o 
   0   8   8       20.22       29.37      1.41 o 
   1   8   8        6.56        4.45      0.46 o 
   2   8   8        4.32        2.77      0.38 o 
   3   8   8      526.85      530.66      5.65 o 
   4   8   8      359.91      353.95      3.16 o 
   5   8   8      148.83      158.59      2.02 o 
   6   8   8       28.12       32.07      2.39 o 
   7   8   8       25.03       22.67      2.81 o 
   8   8   8        1.30        1.59      0.68 o 
   9   8   8        7.51        6.29      1.40 o 
   1   9   8      222.37      208.60      3.22 o 
   2   9   8     1186.24     1228.09      6.38 o 
   3   9   8      623.83      628.30      4.88 o 
   4   9   8      366.39      380.95      4.50 o 
   5   9   8      402.34      430.00      4.17 o 
   6   9   8       54.58       48.63      2.94 o 
   7   9   8        8.56        8.16      1.30 o 
   8   9   8       16.69       14.31      2.49 o 
   9   9   8        2.40        1.82      0.92 o 
   0  10   8       50.06       64.41      2.55 o 
   1  10   8       16.15        9.88      1.86 o 
   2  10   8       24.84       26.09      2.16 o 
   3  10   8      597.51      647.37      4.64 o 
   4  10   8      111.47      111.52      2.20 o 
   5  10   8       41.07       41.25      2.27 o 
   6  10   8       16.13       12.15      1.87 o 
   7  10   8       26.75       16.84      2.92 o 
   8  10   8       13.06       11.65      2.40 o 
   1  11   8      122.58      121.05      2.66 o 
   2  11   8        8.95        5.39      1.10 o 
   3  11   8        4.50        4.03      0.85 o 
   4  11   8      708.96      777.12      4.72 o 
   5  11   8       48.24       46.36      3.04 o 
   6  11   8      401.76      436.48      2.95 o 
   7  11   8        2.84        2.71      0.78 o 
   8  11   8       15.22       10.89      2.81 o 
   0  12   8        2.76        3.00      1.45 o 
   1  12   8       55.98       55.08      1.96 o 
   2  12   8       37.29       38.96      2.00 o 
   3  12   8      368.81      381.04      4.91 o 
   4  12   8      130.36      131.07      2.43 o 
   5  12   8       66.69       74.51      2.20 o 
   6  12   8       27.18       21.92      4.05 o 
   7  12   8        1.10        0.89      0.63 o 
   1  13   8       45.01       42.40      2.41 o 
   2  13   8       39.87       42.34      2.29 o 
   3  13   8      253.56      274.57      4.48 o 
   4  13   8      160.46      167.38      2.60 o 
   5  13   8      177.56      204.07      2.77 o 
   6  13   8       50.88       49.91      2.71 o 
   7  13   8        3.49        3.27      1.17 o 
   0  14   8        2.27        2.41      1.28 o 
   1  14   8       19.05       14.64      2.35 o 
   2  14   8       16.77       13.66      2.48 o 
   3  14   8      151.08      151.17      3.84 o 
   4  14   8      220.77      239.24      4.61 o 
   5  14   8      121.86      132.16      3.31 o 
   6  14   8       11.65        7.38      1.73 o 
   1  15   8       30.91       29.48      2.75 o 
   2  15   8        1.45        2.18      0.90 o 
   3  15   8       46.50       49.06      3.75 o 
   4  15   8      362.05      431.99      6.53 o 
   5  15   8       71.39       68.76      4.29 o 
   0  16   8       10.32        7.38      3.46 o 
   1  16   8        1.69        1.70      1.38 o 
   2  16   8       74.90       94.52      7.33 o 
   3  16   8      145.66      151.48      2.96 o 
   4  16   8       24.23       17.26      4.49 o 
   1  17   8        0.39        2.74      1.03 o 
   2  17   8       14.25        5.97      1.56 o 
   2   0   9     2740.09     2801.26     25.16 o 
   4   0   9      154.93      173.15      2.68 o 
   6   0   9       29.61       36.82      2.91 o 
   8   0   9       79.83       62.43      4.03 o 
  10   0   9      111.31      131.35      4.36 o 
   0   1   9     1277.96     1221.05     11.03 o 
   1   1   9     1170.45     1175.02      6.03 o 
   2   1   9       91.44       98.24      1.55 o 
   3   1   9      175.16      162.62      1.49 o 
   4   1   9      409.45      388.23      3.15 o 
   5   1   9       29.01       37.79      1.70 o 
   6   1   9      185.94      174.64      2.65 o 
   7   1   9       55.72       40.57      3.24 o 
   8   1   9        0.62        1.62      0.91 o 
   9   1   9       23.45       22.25      3.10 o 
  10   1   9       25.18       22.77      4.74 o 
   1   2   9      532.99      595.44      2.79 o 
   2   2   9      451.65      476.77      4.41 o 
   3   2   9      459.87      443.35      3.47 o 
   4   2   9       36.95       33.72      1.47 o 
   5   2   9      121.65       95.59      1.40 o 
   6   2   9      373.39      381.08      3.27 o 
   7   2   9      115.31       97.99      2.31 o 
   8   2   9       38.86       34.56      2.61 o 
   9   2   9      174.02      192.53      4.28 o 
  10   2   9       46.66       47.57      4.89 o 
   0   3   9      642.26      653.99      5.97 o 
   1   3   9      589.51      596.54      3.36 o 
   2   3   9        7.48       11.57      0.62 o 
   3   3   9      111.01       99.44      1.28 o 
   4   3   9       16.48       12.61      0.99 o 
   5   3   9       90.20       91.88      3.66 o 
   6   3   9      112.13      117.19      2.13 o 
   7   3   9      159.00      145.86      2.38 o 
   8   3   9       28.37       24.03      3.04 o 
   9   3   9       21.78       22.92      3.56 o 
  10   3   9       11.29       11.01      2.39 o 
   1   4   9       69.61       73.70      0.83 o 
   2   4   9      883.94      940.33      5.26 o 
   3   4   9       35.21       35.49      1.42 o 
   4   4   9      582.09      571.12      5.34 o 
   5   4   9       12.31        9.15      1.24 o 
   6   4   9       22.78       17.05      1.82 o 
   7   4   9        5.39        5.55      1.08 o 
   8   4   9       18.10       14.97      2.00 o 
   9   4   9       16.21       10.23      1.89 o 
  10   4   9       61.24       57.18      3.78 o 
   0   5   9        2.20        2.90      0.47 o 
   1   5   9      150.50      147.42      1.43 o 
   2   5   9     1045.41     1092.80      6.73 o 
   3   5   9      467.80      480.91      3.88 o 
   4   5   9      344.59      345.60      3.46 o 
   5   5   9       31.08       33.63      2.20 o 
   6   5   9      380.23      383.17      3.23 o 
   7   5   9       58.34       55.78      1.86 o 
   8   5   9        3.33        1.76      0.79 o 
   9   5   9        0.58        0.63      1.00 o 
   1   6   9      563.56      521.68      3.96 o 
   2   6   9      101.49       77.55      1.30 o 
   3   6   9      794.93      747.46      4.55 o 
   4   6   9      226.57      229.15      3.20 o 
   5   6   9      305.07      298.40      3.70 o 
   6   6   9       28.87       30.70      3.43 o 
   7   6   9      166.65      177.17      3.09 o 
   8   6   9        4.17        3.45      0.77 o 
   9   6   9       22.79       19.75      3.24 o 
   0   7   9       74.69       73.96      1.76 o 
   1   7   9       31.40       28.97      1.07 o 
   2   7   9       18.77       16.99      1.79 o 
   3   7   9      264.88      244.69      2.84 o 
   4   7   9      107.21       99.07      1.52 o 
   5   7   9       29.94       28.53      1.82 o 
   6   7   9       25.27       23.53      2.36 o 
   7   7   9       90.40       90.22      1.90 o 
   8   7   9       78.76       93.52      3.06 o 
   9   7   9       75.08       93.31      3.67 o 
   1   8   9      140.78      139.93      1.41 o 
   2   8   9       86.70       94.79      1.92 o 
   3   8   9        1.43        2.23      0.59 o 
   4   8   9      701.56      733.29      5.64 o 
   5   8   9       18.83       19.76      2.40 o 
   6   8   9       25.38       28.76      2.90 o 
   7   8   9       52.36       58.00      2.22 o 
   8   8   9        4.44        3.01      0.97 o 
   9   8   9        4.74        4.87      1.25 o 
   0   9   9      336.01      354.07      4.44 o 
   1   9   9       47.84       44.61      1.51 o 
   2   9   9      320.59      347.28      2.75 o 
   3   9   9      108.92      109.10      4.00 o 
   4   9   9      289.69      305.50      2.95 o 
   5   9   9      276.01      298.17      2.55 o 
   6   9   9      215.04      220.34      2.86 o 
   7   9   9      101.05      115.68      2.70 o 
   8   9   9        3.61        2.51      1.01 o 
   1  10   9       59.34       59.56      1.21 o 
   2  10   9       49.01       41.56      1.50 o 
   3  10   9       58.99       52.85      1.72 o 
   4  10   9      113.07      100.64      2.08 o 
   5  10   9       17.55       18.24      2.50 o 
   6  10   9       36.85       33.40      2.47 o 
   7  10   9       55.34       60.95      3.12 o 
   8  10   9        3.34        3.05      0.89 o 
   0  11   9       10.96       11.60      2.22 o 
   1  11   9      123.48      132.73      2.44 o 
   2  11   9       29.51       31.00      2.65 o 
   3  11   9       51.80       52.67      2.11 o 
   4  11   9       33.79       33.75      2.63 o 
   5  11   9       30.68       26.63      3.45 o 
   6  11   9       92.09       90.73      2.87 o 
   7  11   9       30.87       29.56      3.64 o 
   8  11   9        8.35        6.60      1.53 o 
   1  12   9       77.48       73.98      2.52 o 
   2  12   9        1.14        2.07      0.87 o 
   3  12   9        8.84       10.40      1.86 o 
   4  12   9      166.25      174.09      2.88 o 
   5  12   9       23.93       17.83      2.70 o 
   6  12   9       15.86       14.21      2.77 o 
   7  12   9       59.55       60.60      4.00 o 
   0  13   9        7.00        3.55      1.28 o 
   1  13   9       55.71       56.77      2.95 o 
   2  13   9       23.53       18.76      2.79 o 
   3  13   9       18.72       21.39      2.39 o 
   4  13   9      137.49      142.84      2.88 o 
   5  13   9      122.63      129.85      3.08 o 
   6  13   9        1.74        1.27      0.91 o 
   1  14   9       21.56       16.36      2.19 o 
   2  14   9       16.57       19.55      3.01 o 
   3  14   9      103.97      120.77      3.08 o 
   4  14   9      135.31      146.03      3.28 o 
   5  14   9       10.77        6.29      1.26 o 
   6  14   9        7.23        3.98      1.47 o 
   0  15   9        9.61       10.27      2.24 o 
   1  15   9       16.49       13.11      1.77 o 
   2  15   9        0.91        1.48      0.73 o 
   3  15   9      243.60      259.74      3.95 o 
   4  15   9        3.85        2.65      0.93 o 
   5  15   9        3.88        2.99      1.16 o 
   1  16   9        0.69       -0.41      1.05 o 
   2  16   9        6.63        2.39      1.13 o 
   3  16   9       14.54        8.25      2.25 o 
   0  17   9       22.92       27.39      5.25 o 
   1  17   9        0.03       -0.16      1.11 o 
   0   0  10      658.58      664.20     20.14 o 
   2   0  10     1021.06     1066.67      9.77 o 
   4   0  10      788.97      828.53      7.44 o 
   6   0  10      833.76      742.71     23.78 o 
   8   0  10       69.08       65.58      2.22 o 
  10   0  10        4.70        5.22      2.17 o 
   1   1  10      169.54      170.81      2.33 o 
   2   1  10      259.16      259.66      2.69 o 
   3   1  10       73.73       67.13      1.05 o 
   4   1  10      909.34      891.22      5.42 o 
   5   1  10      437.76      418.35      4.37 o 
   6   1  10       55.84       42.91      2.77 o 
   7   1  10       38.25       32.63      3.60 o 
   8   1  10       36.50       44.12      3.36 o 
   9   1  10       11.18        8.51      1.59 o 
  10   1  10       11.46        6.40      1.63 o 
   0   2  10      468.96      475.25      5.19 o 
   1   2  10     1230.67     1266.35     10.49 o 
   2   2  10       69.60       61.74      0.90 o 
   3   2  10      270.17      252.66      2.03 o 
   4   2  10      350.44      382.56      2.53 o 
   5   2  10      881.64      925.64      5.10 o 
   6   2  10       11.38        8.19      1.14 o 
   7   2  10       16.51       14.31      1.83 o 
   8   2  10      190.70      200.57      3.18 o 
   9   2  10        2.78        3.90      1.27 o 
  10   2  10       15.13        9.20      1.76 o 
   1   3  10      107.09       94.43      1.20 o 
   2   3  10      530.69      492.58      6.02 o 
   3   3  10      297.45      287.08      2.55 o 
   4   3  10       58.59       55.55      1.64 o 
   5   3  10       13.73       16.96      1.68 o 
   6   3  10      257.12      229.12      3.83 o 
   7   3  10       12.13       13.63      1.72 o 
   8   3  10       21.70       22.60      3.15 o 
   9   3  10        0.19        1.57      1.09 o 
  10   3  10        6.71        2.25      1.13 o 
   0   4  10       46.61       58.22      1.01 o 
   1   4  10        0.83        0.37      0.23 o 
   2   4  10      350.80      393.42      5.26 o 
   3   4  10       74.50       72.28      1.28 o 
   4   4  10      215.59      222.48      2.01 o 
   5   4  10        0.39        1.01      0.48 o 
   6   4  10      411.62      399.85      3.98 o 
   7   4  10        1.04        0.24      0.55 o 
   8   4  10        2.48        2.58      0.76 o 
   9   4  10        7.14        3.63      1.24 o 
   1   5  10        4.98        2.89      0.42 o 
   2   5  10      316.87      324.49      4.39 o 
   3   5  10       75.40       72.53      1.47 o 
   4   5  10     1434.62     1478.74     11.15 o 
   5   5  10       11.36        8.73      1.20 o 
   6   5  10       22.11       16.48      1.80 o 
   7   5  10       12.29       13.95      1.78 o 
   8   5  10       24.76       24.76      3.78 o 
   9   5  10        6.88        4.47      1.09 o 
   0   6  10      291.75      246.26      2.54 o 
   1   6  10        1.54        2.25      0.38 o 
   2   6  10       86.49       70.84      1.49 o 
   3   6  10     1610.43     1662.89     10.14 o 
   4   6  10      240.15      237.83      2.53 o 
   5   6  10      256.80      270.48      2.76 o 
   6   6  10       54.09       51.18      1.81 o 
   7   6  10       66.46       62.85      1.91 o 
   8   6  10        2.15        1.66      0.70 o 
   9   6  10       15.87       11.73      2.82 o 
   1   7  10      146.70      138.60      1.49 o 
   2   7  10       32.29       34.79      1.54 o 
   3   7  10      354.64      356.71      2.59 o 
   4   7  10      210.88      217.56      2.44 o 
   5   7  10      152.30      138.70      3.29 o 
   6   7  10       17.60       18.62      2.32 o 
   7   7  10       24.89       18.51      2.90 o 
   8   7  10        6.05        3.96      1.26 o 
   9   7  10        7.03        3.72      1.51 o 
   0   8  10        3.68        3.70      0.81 o 
   1   8  10      145.65      132.77      1.92 o 
   2   8  10       45.76       45.04      1.31 o 
   3   8  10       69.62       71.03      1.23 o 
   4   8  10      226.74      215.98      2.07 o 
   5   8  10       29.01       28.50      2.65 o 
   6   8  10       96.41      104.41      2.23 o 
   7   8  10        5.30        3.89      1.09 o 
   8   8  10        0.90       -0.35      1.04 o 
   1   9  10        9.53        9.01      1.17 o 
   2   9  10       15.65       21.70      2.52 o 
   3   9  10       94.26       95.44      1.59 o 
   4   9  10      246.49      244.27      2.81 o 
   5   9  10       49.95       49.41      2.85 o 
   6   9  10        9.17        6.34      1.50 o 
   7   9  10       12.37        9.50      1.54 o 
   8   9  10       17.54       12.45      2.60 o 
   0  10  10        1.63        3.53      2.01 o 
   1  10  10      466.29      500.76      4.77 o 
   2  10  10        4.74        3.50      0.72 o 
   3  10  10       12.58       12.51      1.56 o 
   4  10  10      156.89      163.49      2.27 o 
   5  10  10      261.40      286.48      2.41 o 
   6  10  10        2.69        2.12      0.72 o 
   7  10  10       78.55       89.34      2.57 o 
   8  10  10        2.51        2.06      0.86 o 
   1  11  10        6.04        5.29      1.04 o 
   2  11  10        4.31        1.97      0.65 o 
   3  11  10        5.37        2.88      0.77 o 
   4  11  10      141.62      156.11      2.96 o 
   5  11  10       20.51       17.25      2.74 o 
   6  11  10       55.81       54.05      3.30 o 
   7  11  10        5.39        3.32      1.33 o 
   0  12  10        3.12        1.93      0.98 o 
   1  12  10      110.87      110.28      2.50 o 
   2  12  10       31.77       31.85      3.12 o 
   3  12  10        3.15        1.87      0.80 o 
   4  12  10       95.32       98.57      2.40 o 
   5  12  10       18.64       17.28      2.56 o 
   6  12  10       31.87       25.15      4.79 o 
   7  12  10        7.44        5.37      1.62 o 
   1  13  10       27.23       29.72      2.68 o 
   2  13  10        7.71        7.68      1.27 o 
   3  13  10       48.03       44.32      2.82 o 
   4  13  10       38.05       34.39      2.68 o 
   5  13  10       39.95       42.24      2.81 o 
   6  13  10        3.68        2.05      0.79 o 
   0  14  10      171.55      175.99      4.10 o 
   1  14  10       24.28       15.85      2.14 o 
   2  14  10        3.43        2.91      0.85 o 
   3  14  10        0.75        1.69      0.53 o 
   4  14  10        0.17        3.02      0.98 o 
   5  14  10        3.43        2.80      0.98 o 
   1  15  10        2.49        1.29      0.79 o 
   2  15  10        3.50        2.75      0.95 o 
   3  15  10       35.41       33.22      2.91 o 
   4  15  10       69.77       75.53      7.10 o 
   0  16  10        7.15        6.53      2.32 o 
   1  16  10       39.09       44.10      3.09 o 
   2  16  10       17.41       11.91      2.80 o 
   3  16  10       43.62       32.60      3.47 o 
   2   0  11       16.02       23.22      3.12 o 
   4   0  11      348.19      341.15      3.40 o 
   6   0  11       72.90       59.53      2.53 o 
   8   0  11       45.59       50.36      3.88 o 
   0   1  11      770.60      783.22      7.28 o 
   1   1  11        4.62        2.82      0.41 o 
   2   1  11       85.89       74.89      1.42 o 
   3   1  11      152.18      154.48      1.82 o 
   4   1  11      235.84      244.52      1.88 o 
   5   1  11     1115.41     1175.53      7.40 o 
   6   1  11        3.57        1.74      0.74 o 
   7   1  11      141.38      133.40      2.56 o 
   8   1  11      106.59      121.28      2.77 o 
   9   1  11       18.29       12.96      2.33 o 
   1   2  11       95.14       90.11      1.78 o 
   2   2  11       10.62        7.80      0.78 o 
   3   2  11       72.94       71.92      1.12 o 
   4   2  11      129.27      133.93      1.56 o 
   5   2  11      397.02      420.49      5.28 o 
   6   2  11       16.25        9.83      1.33 o 
   7   2  11       35.24       34.91      2.81 o 
   8   2  11       31.78       32.00      4.79 o 
   9   2  11       23.69       17.13      3.31 o 
   0   3  11      324.83      343.28      3.51 o 
   1   3  11      356.52      324.42      2.48 o 
   2   3  11     1237.95     1316.25      9.41 o 
   3   3  11     1048.39     1043.11      8.54 o 
   4   3  11      650.85      620.54      6.01 o 
   5   3  11      831.06      839.65      7.64 o 
   6   3  11      142.49      137.94      3.47 o 
   7   3  11       45.22       44.52      2.57 o 
   8   3  11       27.40       22.43      3.26 o 
   9   3  11      130.88      154.21      2.81 o 
   1   4  11       51.31       46.99      1.12 o 
   2   4  11        6.75        7.06      0.60 o 
   3   4  11       74.95       68.42      1.59 o 
   4   4  11      296.81      302.72      2.68 o 
   5   4  11        7.28        4.90      0.87 o 
   6   4  11       19.54       16.17      1.69 o 
   7   4  11       34.86       38.24      2.17 o 
   8   4  11       18.83       14.69      2.14 o 
   9   4  11       13.31        9.80      2.19 o 
   0   5  11       95.17       93.36      2.60 o 
   1   5  11       18.62       17.00      0.90 o 
   2   5  11        1.47        0.16      0.26 o 
   3   5  11       50.00       40.17      0.88 o 
   4   5  11      367.78      374.06      2.80 o 
   5   5  11        1.89        0.94      0.69 o 
   6   5  11        1.87        3.02      0.73 o 
   7   5  11      155.92      181.74      3.02 o 
   8   5  11       79.11       89.08      2.47 o 
   9   5  11       36.65       34.90      2.93 o 
   1   6  11       10.95       10.57      0.94 o 
   2   6  11       28.42       28.75      1.40 o 
   3   6  11      103.71      109.99      1.74 o 
   4   6  11      215.67      208.53      3.80 o 
   5   6  11       44.36       49.75      1.59 o 
   6   6  11       56.69       51.54      1.80 o 
   7   6  11       45.41       46.82      2.43 o 
   8   6  11        1.97        2.29      0.76 o 
   9   6  11       19.84       12.78      3.23 o 
   0   7  11      620.95      584.70      5.41 o 
   1   7  11      112.52      103.85      1.89 o 
   2   7  11      144.51      148.49      1.55 o 
   3   7  11     1173.26     1223.67      7.69 o 
   4   7  11      159.52      160.89      1.96 o 
   5   7  11        2.70        1.60      0.58 o 
   6   7  11       56.76       60.77      1.78 o 
   7   7  11       10.99        8.98      1.42 o 
   8   7  11        2.26        3.18      1.01 o 
   9   7  11       64.03       74.85      8.05 o 
   1   8  11       48.83       44.68      1.48 o 
   2   8  11       85.86       90.17      1.34 o 
   3   8  11      139.95      145.35      1.84 o 
   4   8  11      171.80      168.79      2.54 o 
   5   8  11       21.25       17.31      2.10 o 
   6   8  11       30.57       36.69      2.34 o 
   7   8  11      103.84      120.58      2.66 o 
   8   8  11       15.57       12.95      2.87 o 
   0   9  11      266.06      236.38      4.54 o 
   1   9  11      588.89      622.94      4.57 o 
   2   9  11        7.44        4.47      0.92 o 
   3   9  11      100.14       97.42      1.86 o 
   4   9  11       22.03       23.45      2.39 o 
   5   9  11        1.46        0.12      0.88 o 
   6   9  11       31.54       28.82      3.00 o 
   7   9  11       27.94       23.16      3.12 o 
   8   9  11        3.35        1.61      0.73 o 
   1  10  11       62.88       62.80      2.09 o 
   2  10  11       68.19       66.41      2.79 o 
   3  10  11      136.02      144.06      1.86 o 
   4  10  11      110.32      113.40      2.05 o 
   5  10  11       27.11       27.77      2.91 o 
   6  10  11        1.57        1.49      0.68 o 
   7  10  11       31.19       28.10      2.46 o 
   0  11  11      531.14      539.64      7.02 o 
   1  11  11       41.84       41.82      2.02 o 
   2  11  11       13.66        8.89      1.52 o 
   3  11  11        6.25        4.82      1.04 o 
   4  11  11       98.38       99.37      2.41 o 
   5  11  11       48.76       49.79      3.51 o 
   6  11  11       36.54       34.88      3.31 o 
   7  11  11        2.18        1.10      0.96 o 
   1  12  11      117.29      118.87      2.59 o 
   2  12  11       96.58      108.87      3.25 o 
   3  12  11       15.94       12.24      1.52 o 
   4  12  11      115.64      128.89      4.01 o 
   5  12  11       33.31       35.17      3.47 o 
   6  12  11       17.85       15.19      3.19 o 
   0  13  11      259.37      305.24      3.90 o 
   1  13  11      151.39      157.53      2.36 o 
   2  13  11        7.73        5.66      1.09 o 
   3  13  11        2.24        1.48      0.69 o 
   4  13  11       12.99       10.68      1.79 o 
   5  13  11        2.64        1.35      0.77 o 
   6  13  11        2.56        1.99      0.85 o 
   1  14  11       26.44       20.61      2.67 o 
   2  14  11       18.28       14.58      2.37 o 
   3  14  11      134.86      148.91      3.65 o 
   4  14  11       47.44       47.38      3.52 o 
   5  14  11       20.15       11.92      3.35 o 
   0  15  11      102.64      103.97      3.42 o 
   1  15  11        0.87        0.76      0.76 o 
   2  15  11        3.44        1.58      0.94 o 
   3  15  11       20.58       11.50      2.59 o 
   4  15  11        5.68        3.97      1.37 o 
   1  16  11       39.23       37.06      2.66 o 
   2  16  11        0.13        0.73      0.91 o 
   0   0  12       96.70       81.94      1.23 o 
   2   0  12       33.11       25.47      4.21 o 
   4   0  12      122.92      110.34      3.68 o 
   6   0  12       37.30       42.71      5.07 o 
   8   0  12      143.59      157.86      4.18 o 
   1   1  12        0.25        0.60      0.72 o 
   2   1  12       17.66       18.13      1.89 o 
   3   1  12      436.78      439.52      6.84 o 
   4   1  12      369.88      375.51      3.02 o 
   5   1  12      223.79      230.56      2.50 o 
   6   1  12      144.37      130.40      2.57 o 
   7   1  12       78.54       73.09      2.65 o 
   8   1  12       60.98       71.66      2.81 o 
   9   1  12       12.59        9.64      1.84 o 
   0   2  12      259.94      238.61      3.24 o 
   1   2  12       11.80        8.52      0.63 o 
   2   2  12       18.86       20.17      1.18 o 
   3   2  12     1763.32     1847.25     14.26 o 
   4   2  12      529.12      561.78      3.82 o 
   5   2  12      112.44      100.94      1.66 o 
   6   2  12       20.24       19.33      2.54 o 
   7   2  12       33.11       31.16      4.38 o 
   8   2  12      173.22      189.71      2.87 o 
   9   2  12       10.31        6.24      1.52 o 
   1   3  12      362.80      332.83      3.65 o 
   2   3  12      329.31      334.29      3.21 o 
   3   3  12      627.62      638.22      4.74 o 
   4   3  12       29.67       30.07      1.92 o 
   5   3  12       59.49       44.86      1.84 o 
   6   3  12      351.85      343.09      3.36 o 
   7   3  12       16.95       13.89      2.03 o 
   8   3  12       43.82       50.93      2.63 o 
   9   3  12        3.57        2.00      0.98 o 
   0   4  12       16.19       15.60      1.30 o 
   1   4  12       33.85       32.77      1.23 o 
   2   4  12       46.62       46.75      0.96 o 
   3   4  12       57.19       59.13      1.31 o 
   4   4  12      316.99      317.61      2.73 o 
   5   4  12      120.18      107.19      2.13 o 
   6   4  12       12.36        5.50      0.96 o 
   7   4  12        2.18        1.74      0.89 o 
   8   4  12        7.31        6.76      1.24 o 
   9   4  12       22.55       19.39      2.37 o 
   1   5  12        0.84        0.56      0.32 o 
   2   5  12        9.87       11.51      0.91 o 
   3   5  12      445.99      456.00      5.03 o 
   4   5  12      343.92      326.59      3.81 o 
   5   5  12      109.17       93.83      2.14 o 
   6   5  12        6.21        6.05      0.87 o 
   7   5  12       23.38       25.79      4.14 o 
   8   5  12        0.84        2.54      0.90 o 
   9   5  12        1.51        0.78      0.72 o 
   0   6  12      539.82      505.19      5.72 o 
   1   6  12      344.77      336.10      3.25 o 
   2   6  12       43.09       45.08      1.35 o 
   3   6  12       97.02       89.58      1.67 o 
   4   6  12        3.87        3.92      0.67 o 
   5   6  12      136.54      130.51      2.81 o 
   6   6  12        0.16        0.41      0.70 o 
   7   6  12      151.40      168.24      2.52 o 
   8   6  12       32.89       34.80      2.13 o 
   1   7  12       50.89       59.45      1.11 o 
   2   7  12        3.31        6.08      0.78 o 
   3   7  12      158.31      157.23      2.42 o 
   4   7  12        4.69        2.93      0.61 o 
   5   7  12       96.95       86.64      2.32 o 
   6   7  12        2.37        1.50      0.45 o 
   7   7  12       18.10       18.75      3.40 o 
   8   7  12       38.20       41.28      3.47 o 
   0   8  12      239.95      213.84      3.32 o 
   1   8  12       59.38       57.45      1.33 o 
   2   8  12       77.57       72.38      1.30 o 
   3   8  12        0.62        0.91      0.46 o 
   4   8  12        1.40        1.87      0.63 o 
   5   8  12      114.92      113.45      4.24 o 
   6   8  12       18.41       11.40      2.36 o 
   7   8  12       25.46       19.19      3.80 o 
   8   8  12        4.40        4.11      1.22 o 
   1   9  12        3.09        3.14      0.65 o 
   2   9  12       74.95       67.54      1.53 o 
   3   9  12       96.97       98.44      2.07 o 
   4   9  12       42.19       35.05      2.59 o 
   5   9  12       22.95       17.45      2.73 o 
   6   9  12        4.53        3.04      0.76 o 
   7   9  12       32.28       22.67      5.13 o 
   8   9  12        0.54        3.20      1.05 o 
   0  10  12      349.07      344.63      6.74 o 
   1  10  12       39.33       38.67      1.72 o 
   2  10  12       17.10       17.48      2.28 o 
   3  10  12       11.83       10.81      1.82 o 
   4  10  12       42.21       32.99      3.05 o 
   5  10  12        7.13        6.34      1.33 o 
   6  10  12        1.09        1.54      0.79 o 
   7  10  12       10.78        8.03      2.10 o 
   1  11  12        4.65        5.85      1.22 o 
   2  11  12       13.48       13.51      1.65 o 
   3  11  12        4.24        3.11      0.89 o 
   4  11  12       54.58       58.24      2.87 o 
   5  11  12        2.86        2.87      1.16 o 
   6  11  12       18.37       15.25      3.00 o 
   7  11  12        3.06        1.52      1.05 o 
   0  12  12      272.34      280.86      7.40 o 
   1  12  12        8.98        7.56      1.46 o 
   2  12  12        0.25        1.35      0.73 o 
   3  12  12       13.75       11.22      2.19 o 
   4  12  12        4.42        4.14      1.03 o 
   5  12  12        1.44        2.51      0.79 o 
   6  12  12        0.35        0.38      1.02 o 
   1  13  12        3.11        2.90      0.79 o 
   2  13  12        1.17        2.44      0.69 o 
   3  13  12       33.59       31.21      3.51 o 
   4  13  12        2.07        3.02      1.29 o 
   5  13  12        4.24        3.17      1.10 o 
   0  14  12       41.68       23.11      4.44 o 
   1  14  12        4.99        1.85      0.78 o 
   2  14  12        1.14        0.64      0.83 o 
   3  14  12        4.07        4.60      1.22 o 
   4  14  12       17.63       12.62      3.12 o 
   1  15  12       25.35       19.10      2.97 o 
   2  15  12        0.26        0.46      0.61 o 
   3  15  12        1.43        1.75      0.87 o 
   0  16  12       31.62       15.52      9.10 o 
   2   0  13     3553.07     3632.70     15.86 o 
   4   0  13      568.05      606.07      8.82 o 
   6   0  13      102.69      115.51      5.55 o 
   8   0  13        2.60        1.37      1.20 o 
   0   1  13      440.38      430.99      5.32 o 
   1   1  13      141.16      128.42      1.60 o 
   2   1  13     1034.15     1108.04     10.32 o 
   3   1  13        1.43        1.88      0.90 o 
   4   1  13       50.68       54.62      1.88 o 
   5   1  13      569.61      579.30      8.74 o 
   6   1  13      100.77       99.71      3.44 o 
   7   1  13       21.53       20.48      3.39 o 
   8   1  13        5.62        7.89      1.51 o 
   9   1  13        9.10        8.45      1.87 o 
   1   2  13       22.46       20.79      1.36 o 
   2   2  13       20.34       16.77      1.65 o 
   3   2  13       68.82       62.91      2.64 o 
   4   2  13       13.35        8.34      1.36 o 
   5   2  13      673.39      763.56      6.52 o 
   6   2  13      366.32      393.92      3.42 o 
   7   2  13        8.18        6.13      1.56 o 
   8   2  13       13.34       12.88      2.37 o 
   9   2  13      169.63      201.72      5.06 o 
   0   3  13     1055.05     1086.01     11.69 o 
   1   3  13       12.29        8.90      0.81 o 
   2   3  13      658.31      682.14      5.61 o 
   3   3  13      271.32      262.16      2.59 o 
   4   3  13       46.17       40.88      2.06 o 
   5   3  13      208.53      196.81      3.92 o 
   6   3  13       12.52       11.12      2.02 o 
   7   3  13        2.47        1.58      0.86 o 
   8   3  13       34.45       37.22      3.17 o 
   9   3  13        1.56        2.14      1.17 o 
   1   4  13       45.13       43.84      1.63 o 
   2   4  13      636.47      648.41      4.39 o 
   3   4  13      130.20      126.00      2.09 o 
   4   4  13       55.61       53.42      1.44 o 
   5   4  13        9.73        8.94      1.49 o 
   6   4  13       93.30       92.98      2.62 o 
   7   4  13        8.43        4.36      1.14 o 
   8   4  13       38.06       39.17      3.99 o 
   9   4  13        1.74        1.19      0.88 o 
   0   5  13       72.60       53.04      1.21 o 
   1   5  13       41.51       36.32      1.11 o 
   2   5  13      241.26      237.47      2.20 o 
   3   5  13      234.80      235.19      3.47 o 
   4   5  13      234.23      238.77      2.49 o 
   5   5  13      469.16      489.16      5.62 o 
   6   5  13      171.08      187.85      2.78 o 
   7   5  13       15.49       10.52      1.65 o 
   8   5  13       43.74       45.46      3.29 o 
   1   6  13      810.16      792.81      5.38 o 
   2   6  13      426.42      416.17      3.80 o 
   3   6  13       93.71       80.74      1.52 o 
   4   6  13       34.92       34.39      1.67 o 
   5   6  13       51.54       47.41      1.47 o 
   6   6  13      155.68      158.67      2.56 o 
   7   6  13       18.68       15.45      2.56 o 
   8   6  13       12.14        9.51      2.16 o 
   0   7  13      216.21      191.16      6.64 o 
   1   7  13      172.73      175.87      1.70 o 
   2   7  13       68.15       69.36      1.16 o 
   3   7  13      136.28      137.83      1.71 o 
   4   7  13        0.60       -0.21      0.74 o 
   5   7  13      219.00      221.92      3.27 o 
   6   7  13        6.18        5.78      1.21 o 
   7   7  13       56.22       59.67      3.25 o 
   8   7  13       26.33       17.97      4.01 o 
   1   8  13       35.56       44.11      1.29 o 
   2   8  13       11.06        8.10      1.13 o 
   3   8  13        3.59        3.19      0.56 o 
   4   8  13       33.76       27.15      2.37 o 
   5   8  13       17.75       13.60      2.03 o 
   6   8  13       32.09       25.81      3.18 o 
   7   8  13       28.51       34.25      2.97 o 
   8   8  13       58.09       76.80      4.78 o 
   0   9  13        2.43        2.28      1.34 o 
   1   9  13        0.32        0.48      0.61 o 
   2   9  13        3.55        2.14      0.52 o 
   3   9  13        1.18        2.40      0.74 o 
   4   9  13      136.30      133.97      2.45 o 
   5   9  13        0.66        0.54      0.91 o 
   6   9  13       37.63       30.66      4.34 o 
   7   9  13        9.32        7.52      1.73 o 
   1  10  13       17.59        9.98      1.74 o 
   2  10  13      220.14      218.84      4.01 o 
   3  10  13       20.64       17.57      2.67 o 
   4  10  13       20.40       13.28      2.70 o 
   5  10  13        2.03        2.50      1.01 o 
   6  10  13        9.74        6.56      2.13 o 
   7  10  13        1.01        0.51      1.13 o 
   0  11  13       20.62       24.06      2.65 o 
   1  11  13        1.76        1.98      0.85 o 
   2  11  13        1.48        0.25      1.04 o 
   3  11  13      102.25      114.38      3.59 o 
   4  11  13       17.97       12.31      2.14 o 
   5  11  13        8.34        5.34      1.40 o 
   6  11  13        1.19        1.25      1.01 o 
   1  12  13        2.27        2.03      0.92 o 
   2  12  13       10.60        9.18      1.69 o 
   3  12  13        1.98        1.03      0.77 o 
   4  12  13        3.75        2.71      0.97 o 
   5  12  13       10.90        6.81      1.44 o 
   0  13  13        0.08        1.51      1.12 o 
   1  13  13       38.00       40.03      2.57 o 
   2  13  13        0.72        1.96      0.72 o 
   3  13  13        6.98        6.21      1.68 o 
   4  13  13        6.40        4.55      1.32 o 
   5  13  13        0.98        1.07      0.88 o 
   1  14  13        3.34        2.31      0.92 o 
   2  14  13       11.97        7.56      1.68 o 
   3  14  13        0.07        1.18      0.79 o 
   4  14  13       23.24       20.57      3.03 o 
   0  15  13       88.98       94.32      7.00 o 
   1  15  13        0.20        0.52      1.04 o 
   2  15  13        6.21        4.24      0.94 o 
   0   0  14      543.05      519.18     17.15 o 
   2   0  14      174.52      176.67      3.49 o 
   4   0  14      563.83      587.55      9.54 o 
   6   0  14      367.87      401.10      8.61 o 
   8   0  14        3.29        3.12      1.73 o 
   1   1  14       27.76       24.60      1.48 o 
   2   1  14        1.92        3.54      0.92 o 
   3   1  14      443.67      466.13      4.92 o 
   4   1  14       17.96       14.57      2.10 o 
   5   1  14        1.10        2.09      0.77 o 
   6   1  14      263.13      277.94      3.27 o 
   7   1  14        5.47        5.65      1.44 o 
   8   1  14        1.33        0.72      1.06 o 
   9   1  14      232.42      287.64      3.43 o 
   0   2  14      304.60      278.25      3.58 o 
   1   2  14       74.48       71.35      0.72 o 
   2   2  14       24.67       29.98      2.19 o 
   3   2  14      337.78      355.93      3.57 o 
   4   2  14        5.45        3.43      1.07 o 
   5   2  14       24.12       27.22      3.86 o 
   6   2  14       11.38       10.42      1.59 o 
   7   2  14        9.85        7.17      1.41 o 
   8   2  14        9.76        5.54      1.17 o 
   1   3  14      869.61      850.06      5.00 o 
   2   3  14      585.99      548.16      6.94 o 
   3   3  14       95.25      100.33      2.73 o 
   4   3  14       59.13       59.30      2.91 o 
   5   3  14       24.65       27.00      4.01 o 
   6   3  14       75.79       63.41      4.09 o 
   7   3  14      138.01      154.71      2.79 o 
   8   3  14       53.37       58.34      3.29 o 
   0   4  14      107.96       73.95      1.70 o 
   1   4  14      138.98      130.98      1.60 o 
   2   4  14       31.50       35.98      1.91 o 
   3   4  14      116.25      107.79      1.33 o 
   4   4  14       28.71       27.71      3.29 o 
   5   4  14      185.61      187.76      2.34 o 
   6   4  14      125.61      133.92      3.35 o 
   7   4  14       19.89       18.92      2.73 o 
   8   4  14       53.70       53.26      4.77 o 
   1   5  14        6.67        5.57      0.78 o 
   2   5  14       12.39        9.70      1.28 o 
   3   5  14       46.69       41.87      1.78 o 
   4   5  14       26.43       25.90      3.33 o 
   5   5  14       97.75       93.89      3.69 o 
   6   5  14      115.88      119.90      2.65 o 
   7   5  14      102.07      110.14      2.97 o 
   8   5  14       72.08       71.65      2.75 o 
   0   6  14      161.16      131.62      3.58 o 
   1   6  14      210.19      239.20      2.42 o 
   2   6  14       47.46       54.38      1.93 o 
   3   6  14        4.08        3.30      0.66 o 
   4   6  14       11.84        8.88      1.84 o 
   5   6  14       58.55       68.16      4.12 o 
   6   6  14        3.32        0.38      0.68 o 
   7   6  14       32.36       26.25      3.74 o 
   8   6  14       67.73       72.96      2.85 o 
   1   7  14      252.04      232.71      2.21 o 
   2   7  14       45.24       46.91      1.37 o 
   3   7  14       14.08       10.03      1.08 o 
   4   7  14       29.69       28.68      1.73 o 
   5   7  14        1.13        1.15      0.98 o 
   6   7  14      171.10      187.87      2.79 o 
   7   7  14       57.42       60.37      2.86 o 
   0   8  14      238.83      211.34      2.46 o 
   1   8  14        1.84        1.88      0.62 o 
   2   8  14        0.81        0.77      0.50 o 
   3   8  14       37.73       37.46      1.52 o 
   4   8  14      131.15      136.13      2.29 o 
   5   8  14        7.19        4.00      1.23 o 
   6   8  14       37.51       41.18      3.35 o 
   7   8  14       57.37       71.65      3.69 o 
   1   9  14       41.45       44.45      2.03 o 
   2   9  14      104.72      107.50      2.39 o 
   3   9  14      112.39      123.21      2.42 o 
   4   9  14      120.24      121.58      2.46 o 
   5   9  14        1.85        0.95      0.83 o 
   6   9  14        1.47        1.08      0.92 o 
   7   9  14       25.20       19.22      4.48 o 
   0  10  14      144.43      126.50      5.35 o 
   1  10  14       37.58       39.55      2.33 o 
   2  10  14        0.03        0.45      0.85 o 
   3  10  14      104.05      115.34      2.31 o 
   4  10  14       12.03        9.21      1.59 o 
   5  10  14       15.89       10.03      2.37 o 
   6  10  14        1.47        1.78      1.05 o 
   1  11  14       10.72        8.82      1.64 o 
   2  11  14       30.78       28.79      3.57 o 
   3  11  14       22.62       19.41      2.06 o 
   4  11  14        5.30        4.40      1.05 o 
   5  11  14       34.84       34.19      3.01 o 
   6  11  14        3.46        1.46      1.10 o 
   0  12  14      131.27      121.94      3.87 o 
   1  12  14       33.44       38.62      2.05 o 
   2  12  14        3.98        4.53      1.21 o 
   3  12  14        9.45        6.13      1.39 o 
   4  12  14        9.85        6.62      1.48 o 
   5  12  14       10.91        6.31      2.24 o 
   1  13  14        4.71        3.44      1.38 o 
   2  13  14       16.11       16.03      3.24 o 
   3  13  14       47.87       49.55      2.01 o 
   4  13  14        3.43        1.53      0.93 o 
   0  14  14      186.53      194.62     10.59 o 
   1  14  14       42.42       34.76      3.37 o 
   2  14  14       14.48       11.66      2.61 o 
   3  14  14        1.54        1.03      0.79 o 
   2   0  15     1125.24     1196.16     12.15 o 
   4   0  15       34.64       33.61      5.97 o 
   6   0  15       20.06       14.48      3.44 o 
   8   0  15       22.36       17.51      5.13 o 
   0   1  15       37.46       45.43      2.04 o 
   1   1  15      187.28      176.99      2.81 o 
   2   1  15      459.83      457.34      6.97 o 
   3   1  15        4.65        5.36      0.99 o 
   4   1  15       41.22       29.71      3.60 o 
   5   1  15       31.22       27.40      4.28 o 
   6   1  15        7.81        6.99      1.18 o 
   7   1  15       20.19       16.40      3.15 o 
   8   1  15       35.85       39.30      2.91 o 
   1   2  15      196.98      179.79      2.65 o 
   2   2  15      161.29      169.13      2.29 o 
   3   2  15       97.13       94.56      1.74 o 
   4   2  15        5.05        3.65      1.05 o 
   5   2  15       64.01       66.36      2.60 o 
   6   2  15       15.41       16.11      2.47 o 
   7   2  15        5.82        4.70      1.14 o 
   8   2  15       12.15        7.29      1.59 o 
   0   3  15       75.48       67.05      3.36 o 
   1   3  15      293.52      281.08      3.44 o 
   2   3  15      172.28      168.68      2.35 o 
   3   3  15      262.74      267.84      3.28 o 
   4   3  15        9.50        9.25      1.52 o 
   5   3  15       17.48       10.25      1.68 o 
   6   3  15      134.13      166.44      2.86 o 
   7   3  15       61.53       68.58      2.45 o 
   8   3  15       12.56       10.36      1.76 o 
   1   4  15      295.13      310.55      4.00 o 
   2   4  15      346.12      385.02      3.85 o 
   3   4  15        7.42        9.79      1.52 o 
   4   4  15       12.41       13.16      1.53 o 
   5   4  15       21.07       15.37      1.89 o 
   6   4  15       42.11       39.69      3.26 o 
   7   4  15       15.61       14.37      2.63 o 
   8   4  15        9.72        6.21      1.25 o 
   0   5  15      379.77      343.12      4.74 o 
   1   5  15      499.62      506.45      6.64 o 
   2   5  15      119.02      109.87      2.36 o 
   3   5  15       32.01       25.34      1.76 o 
   4   5  15       22.65       23.60      3.18 o 
   5   5  15       99.40      100.26      2.91 o 
   6   5  15       81.66       84.40      2.08 o 
   7   5  15        2.46        1.85      0.84 o 
   8   5  15       43.06       38.78      3.37 o 
   1   6  15       34.17       43.27      1.46 o 
   2   6  15        5.45        5.40      0.88 o 
   3   6  15       14.39       17.72      1.86 o 
   4   6  15        6.42        3.54      1.00 o 
   5   6  15       71.32       83.42      2.47 o 
   6   6  15      112.43      108.97      2.11 o 
   7   6  15       25.68       16.69      3.99 o 
   0   7  15       85.13       82.96      5.52 o 
   1   7  15       67.74       64.77      1.20 o 
   2   7  15       10.76        8.74      1.27 o 
   3   7  15       19.22       18.12      2.02 o 
   4   7  15       54.29       53.26      2.44 o 
   5   7  15       10.43       11.03      1.90 o 
   6   7  15       71.04       77.31      3.38 o 
   7   7  15       19.34       13.68      3.08 o 
   1   8  15       14.36       13.92      1.74 o 
   2   8  15       62.59       66.38      2.15 o 
   3   8  15        9.28        7.38      1.49 o 
   4   8  15       48.28       45.94      2.15 o 
   5   8  15        7.50        6.23      1.38 o 
   6   8  15       24.46       16.02      3.40 o 
   7   8  15       25.88       18.24      4.37 o 
   0   9  15       35.96       26.59      6.66 o 
   1   9  15       63.03       55.65      2.49 o 
   2   9  15        3.38        1.82      0.78 o 
   3   9  15        7.80        5.29      1.05 o 
   4   9  15       24.83       18.13      3.40 o 
   5   9  15       33.97       32.69      3.06 o 
   6   9  15        6.03        4.38      1.03 o 
   1  10  15       67.66       68.75      3.13 o 
   2  10  15       18.58       14.14      2.12 o 
   3  10  15      117.34      128.44      3.13 o 
   4  10  15       94.47      101.74      3.64 o 
   5  10  15       79.70       85.32      3.87 o 
   6  10  15       40.10       36.43      3.46 o 
   0  11  15       96.84      103.11      5.70 o 
   1  11  15        5.06        3.62      2.00 o 
   2  11  15        0.12        2.40      1.11 o 
   3  11  15        6.17        2.79      1.18 o 
   4  11  15        8.72        6.96      1.71 o 
   5  11  15        6.09        5.61      2.05 o 
   1  12  15        3.14        2.04      0.78 o 
   2  12  15        2.47        1.04      1.20 o 
   3  12  15        0.01        2.26      1.66 o 
   4  12  15       80.64       85.76      3.35 o 
   0  13  15        1.45        1.98      1.36 o 
   1  13  15       56.80       65.55      3.16 o 
   2  13  15        6.98        6.02      1.51 o 
   3  13  15       23.90       15.67      3.82 o 
   1  14  15        0.93        2.22      1.64 o 
   0   0  16     1243.48     1229.21     22.41 o 
   2   0  16       56.54       54.28      4.48 o 
   4   0  16       89.12       93.13      2.65 o 
   6   0  16       34.94       41.71      3.48 o 
   8   0  16        6.48        3.18      1.51 o 
   1   1  16      266.89      276.58      5.16 o 
   2   1  16      895.46      926.45     13.21 o 
   3   1  16        1.02        1.75      0.92 o 
   4   1  16       14.84       12.14      2.08 o 
   5   1  16        2.86        2.83      0.74 o 
   6   1  16       51.51       68.16      2.18 o 
   7   1  16        1.05        1.41      1.04 o 
   8   1  16       18.30       16.07      4.10 o 
   0   2  16       17.94       21.58      4.33 o 
   1   2  16      109.20      120.10      3.29 o 
   2   2  16      105.22      112.09      2.60 o 
   3   2  16       54.58       53.96      2.21 o 
   4   2  16        0.22        1.65      1.05 o 
   5   2  16       20.06       14.39      2.46 o 
   6   2  16        8.68        7.45      1.53 o 
   7   2  16       17.85       12.87      2.54 o 
   8   2  16       40.65       46.60      1.92 o 
   1   3  16     1035.73     1019.85      7.77 o 
   2   3  16      151.97      140.08      2.13 o 
   3   3  16       92.76       96.50      2.03 o 
   4   3  16       19.24       13.45      1.95 o 
   5   3  16       16.46       11.53      2.23 o 
   6   3  16      127.45      147.14      4.47 o 
   7   3  16       50.16       51.43      3.16 o 
   8   3  16        0.37        1.38      1.11 o 
   0   4  16        9.05        9.51      2.17 o 
   1   4  16       71.48       75.42      2.10 o 
   2   4  16        0.06        1.65      0.69 o 
   3   4  16        9.01        6.50      1.03 o 
   4   4  16        1.81        2.27      0.59 o 
   5   4  16        9.35        7.09      1.43 o 
   6   4  16       37.54       34.88      4.33 o 
   7   4  16       15.62       15.59      3.63 o 
   1   5  16       11.11        8.51      1.40 o 
   2   5  16        8.63        8.80      1.18 o 
   3   5  16       68.81       73.90      2.93 o 
   4   5  16       21.75       21.64      2.34 o 
   5   5  16       59.73       63.24      2.41 o 
   6   5  16      208.88      259.30      5.00 o 
   7   5  16       50.17       49.43      2.43 o 
   0   6  16      217.26      224.62      4.31 o 
   1   6  16      243.84      271.42      4.14 o 
   2   6  16      132.66      144.60      2.27 o 
   3   6  16       31.16       25.57      2.50 o 
   4   6  16       14.14       10.92      1.86 o 
   5   6  16        5.33        4.66      0.83 o 
   6   6  16       21.16       18.59      4.14 o 
   7   6  16        0.95        1.68      0.82 o 
   1   7  16      497.12      520.83      5.34 o 
   2   7  16       55.38       54.69      2.19 o 
   3   7  16        4.57        2.51      0.68 o 
   4   7  16        0.56        1.38      0.93 o 
   5   7  16        7.67        5.35      1.34 o 
   6   7  16        7.67        5.05      1.20 o 
   7   7  16      151.29      169.52      5.69 o 
   0   8  16       62.49       69.13      5.27 o 
   1   8  16       12.58       11.64      1.89 o 
   2   8  16        1.07        1.46      0.68 o 
   3   8  16       11.14        9.00      1.92 o 
   4   8  16       42.83       45.36      1.97 o 
   5   8  16      159.09      176.91      4.24 o 
   6   8  16       44.56       51.52      2.27 o 
   1   9  16       16.39       14.32      2.91 o 
   2   9  16        1.71        1.99      1.45 o 
   3   9  16       10.60        9.01      2.78 o 
   4   9  16        5.50        4.67      1.35 o 
   5   9  16       20.17       15.51      4.05 o 
   6   9  16       20.33       12.97      3.22 o 
   0  10  16       45.18       48.00      4.69 o 
   1  10  16       14.31       14.65      2.94 o 
   2  10  16        3.04        1.12      1.73 o 
   3  10  16       81.69       89.20      4.33 o 
   4  10  16       14.78       10.87      2.34 o 
   5  10  16        3.98        4.36      1.61 o 
   1  11  16      152.61      180.46      6.16 o 
   2  11  16        0.96        0.44      1.10 o 
   3  11  16       13.84       14.22      3.17 o 
   4  11  16        1.50        4.12      1.88 o 
   0  12  16       14.82        9.82      4.86 o 
   1  12  16        0.71        1.16      1.04 o 
   2  12  16        5.11        3.55      1.53 o 
   3  12  16      180.64      216.28      8.06 o 
   1  13  16        7.99        5.61      1.42 o 
   2  13  16       24.78       18.69      4.45 o 
   2   0  17      617.07      620.07     14.06 o 
   4   0  17       81.46       92.46      3.21 o 
   6   0  17       33.55       26.56      2.86 o 
   0   1  17       13.73       11.25      5.80 o 
   1   1  17      115.43      111.12      3.22 o 
   2   1  17       70.84       64.26      1.81 o 
   3   1  17        0.86        0.62      0.73 o 
   4   1  17       32.33       39.02      2.52 o 
   5   1  17       30.25       31.00      4.66 o 
   6   1  17       19.54       16.20      3.05 o 
   7   1  17       11.03       11.11      2.18 o 
   1   2  17       29.37       32.45      5.73 o 
   2   2  17       70.23       68.55      2.61 o 
   3   2  17       39.44       31.52      3.57 o 
   4   2  17        4.25        3.63      0.79 o 
   5   2  17       17.56       17.30      2.66 o 
   6   2  17       13.76        9.02      2.02 o 
   7   2  17        0.86        2.34      0.84 o 
   0   3  17       57.56       69.03      3.68 o 
   1   3  17       23.96       22.84      2.89 o 
   2   3  17      100.43       98.08      2.41 o 
   3   3  17       70.34       75.04      2.37 o 
   4   3  17       19.77       18.14      2.49 o 
   5   3  17       13.07        8.36      1.71 o 
   6   3  17       80.84       89.07      2.95 o 
   7   3  17        9.64        5.50      1.40 o 
   1   4  17       13.77       13.59      2.05 o 
   2   4  17       11.12       14.42      1.86 o 
   3   4  17      117.26      113.85      3.34 o 
   4   4  17       16.62       14.41      2.01 o 
   5   4  17       14.44       11.51      2.36 o 
   6   4  17       44.85       45.25      3.28 o 
   7   4  17        6.75        5.55      1.22 o 
   0   5  17      237.76      242.32      4.49 o 
   1   5  17      326.52      333.32      3.58 o 
   2   5  17       69.45       69.73      2.27 o 
   3   5  17        3.19        2.20      0.73 o 
   4   5  17        3.99        3.72      0.92 o 
   5   5  17        9.54        8.14      1.48 o 
   6   5  17       36.67       35.17      3.76 o 
   7   5  17        1.63        1.41      1.02 o 
   1   6  17       35.72       33.10      2.02 o 
   2   6  17        9.08        5.94      1.49 o 
   3   6  17        0.49       -0.10      0.69 o 
   4   6  17        7.27        7.43      1.44 o 
   5   6  17       23.26       19.61      3.60 o 
   6   6  17        8.98        7.65      1.64 o 
   0   7  17       36.51       34.70      2.99 o 
   1   7  17      111.23      115.05      3.50 o 
   2   7  17        1.63        1.75      0.83 o 
   3   7  17       19.90       20.29      4.64 o 
   4   7  17        1.48        1.44      1.09 o 
   5   7  17       15.52       10.72      2.52 o 
   6   7  17      128.80      155.90      3.50 o 
   1   8  17       79.10       76.76      3.91 o 
   2   8  17        4.89        0.88      1.12 o 
   3   8  17        0.80        1.88      1.05 o 
   4   8  17       25.29       19.25      4.55 o 
   5   8  17       11.78       11.14      2.43 o 
   6   8  17        0.07       -0.67      1.17 o 
   0   9  17      591.77      629.05     21.24 o 
   1   9  17      139.31      153.51      4.31 o 
   2   9  17       33.04       25.95      6.14 o 
   3   9  17        1.40        0.84      1.33 o 
   4   9  17       16.68       15.23      3.25 o 
   5   9  17        7.74        6.48      1.63 o 
   1  10  17       76.50       82.79      3.77 o 
   2  10  17       11.62        6.08      1.98 o 
   3  10  17        0.21       -0.55      1.91 o 
   4  10  17       23.67       16.03      5.45 o 
   0  11  17      229.18      270.50     11.69 o 
   1  11  17       17.54       11.10      2.71 o 
   2  11  17       34.90       26.39      7.36 o 
   3  11  17        4.30        4.19      1.66 o 
   4  11  17       52.23       51.65      3.28 o 
   1  12  17        0.56        2.33      1.14 o 
   2  12  17       20.65       13.48      4.77 o 
   0   0  18       79.14       62.52      9.21 o 
   2   0  18        8.29        7.34      1.90 o 
   4   0  18       17.29        6.02      3.56 o 
   6   0  18      129.13      170.97      3.68 o 
   1   1  18       19.35       17.32      2.67 o 
   2   1  18        0.74        1.18      0.93 o 
   3   1  18       15.86       14.95      3.33 o 
   4   1  18       34.19       31.49      5.40 o 
   5   1  18       15.26       13.01      2.16 o 
   6   1  18      113.22      134.25      2.11 o 
   7   1  18       28.68       31.18      5.54 o 
   0   2  18       44.21       40.36      9.52 o 
   1   2  18        0.19        1.19      1.34 o 
   2   2  18       11.33        7.89      1.47 o 
   3   2  18        8.07        5.71      1.54 o 
   4   2  18       11.52       10.04      2.13 o 
   5   2  18       16.86       16.57      3.10 o 
   6   2  18        6.10        5.61      0.91 o 
   7   2  18        8.55        5.97      1.94 o 
   1   3  18        5.26        4.19      1.23 o 
   2   3  18      144.05      136.99      4.08 o 
   3   3  18        2.78        2.87      1.27 o 
   4   3  18       25.50       23.24      3.99 o 
   5   3  18      135.48      152.86      4.42 o 
   6   3  18        4.28        3.63      0.78 o 
   0   4  18        2.00        0.94      1.78 o 
   1   4  18      122.19      124.19      3.27 o 
   2   4  18       41.94       42.50      4.14 o 
   3   4  18       23.25       16.70      3.75 o 
   4   4  18        8.57        9.44      2.26 o 
   5   4  18       49.73       61.74      3.30 o 
   6   4  18       50.72       55.46      2.76 o 
   1   5  18       84.63       85.07      2.63 o 
   2   5  18       23.74       15.83      3.73 o 
   3   5  18        3.99        2.93      0.60 o 
   4   5  18       58.02       66.12      2.62 o 
   5   5  18        1.51        0.59      0.85 o 
   6   5  18        2.74        2.20      1.19 o 
   0   6  18      164.17      175.34      6.54 o 
   1   6  18        1.71        3.12      1.10 o 
   2   6  18       22.05       16.58      4.06 o 
   3   6  18       89.51      108.22      3.10 o 
   4   6  18        5.80        8.06      1.81 o 
   5   6  18        6.97        5.61      2.21 o 
   6   6  18        4.30        2.99      1.29 o 
   1   7  18      308.43      343.67      6.56 o 
   2   7  18       70.94       64.58      4.57 o 
   3   7  18       94.53      104.37      2.51 o 
   4   7  18        0.49        1.23      1.06 o 
   5   7  18       18.98       14.48      3.11 o 
   0   8  18      258.21      266.53     13.51 o 
   1   8  18       42.88       45.65      3.17 o 
   2   8  18       24.30       21.06      7.37 o 
   3   8  18       34.35       32.69     10.14 o 
   4   8  18        7.42        7.02      1.42 o 
   5   8  18        8.93        8.97      2.37 o 
   1   9  18        1.07        3.58      2.78 o 
   2   9  18       65.37       76.46      8.34 o 
   3   9  18        5.05        3.78      1.32 o 
   4   9  18       60.77       64.51      5.85 o 
   0  10  18      593.84      717.83     11.76 o 
   1  10  18        1.07        2.40      2.42 o 
   2  10  18        8.05        4.78      1.79 o 
   3  10  18        8.35        5.64      1.84 o 
   1  11  18       25.55       11.10      4.64 o 
   2  11  18        2.35       -2.18      4.73 o 
   2   0  19        8.14        3.30      1.96 o 
   4   0  19      155.48      178.39      5.39 o 
   6   0  19       25.29       14.93      7.96 o 
   0   1  19      112.63      106.78      4.18 o 
   1   1  19       28.32       20.75      4.59 o 
   2   1  19       43.59       35.37      5.80 o 
   3   1  19       14.60       12.06      2.11 o 
   4   1  19       16.08       11.56      2.13 o 
   5   1  19       27.15       21.86      6.02 o 
   6   1  19        6.13        3.84      1.10 o 
   1   2  19        2.48        1.46      0.93 o 
   2   2  19       47.90       46.76      3.13 o 
   3   2  19      121.09      128.69      3.18 o 
   4   2  19       56.42       65.13      2.45 o 
   5   2  19      283.63      355.29      4.42 o 
   6   2  19        0.58        1.37      0.88 o 
   0   3  19        1.29        2.14      1.49 o 
   1   3  19       18.68       12.06      2.42 o 
   2   3  19       10.76        7.84      1.43 o 
   3   3  19       59.54       49.12      3.04 o 
   4   3  19        0.25        2.30      1.09 o 
   5   3  19       23.72       25.97      3.26 o 
   6   3  19        9.84        7.83      1.98 o 
   1   4  19       28.66       26.57      4.73 o 
   2   4  19      419.34      471.04      5.95 o 
   3   4  19        4.17        2.88      1.25 o 
   4   4  19        4.64        3.51      1.43 o 
   5   4  19       36.55       34.17      3.49 o 
   6   4  19       16.16       10.10      3.12 o 
   0   5  19      102.90      105.47      5.80 o 
   1   5  19       11.18        7.12      1.90 o 
   2   5  19       23.94       16.99      3.92 o 
   3   5  19        5.55        2.89      1.21 o 
   4   5  19        1.26        0.25      0.87 o 
   5   5  19        2.04        1.25      1.60 o 
   1   6  19       29.65       20.45      1.80 o 
   2   6  19       12.38        9.32      2.29 o 
   3   6  19      131.63      130.82      5.27 o 
   4   6  19      130.08      156.96      3.61 o 
   5   6  19       77.18       81.74      3.29 o 
   0   7  19        1.36       -0.17      4.32 o 
   1   7  19       10.50       13.05      6.16 o 
   2   7  19        0.30        2.61      6.31 o 
   3   7  19        9.31        4.11      2.26 o 
   4   7  19        7.12        7.07      2.50 o 
   5   7  19       17.53       16.86      6.69 o 
   1   8  19       13.23       13.66      4.01 o 
   2   8  19       34.43       40.18      4.96 o 
   3   8  19      151.03      172.98      5.72 o 
   4   8  19       13.05        8.62      2.03 o 
   0   9  19      183.84      149.92      5.48 o 
   1   9  19        4.05        4.12      1.74 o 
   2   9  19        2.20       -0.17      2.79 o 
   3   9  19        1.50       -1.49      5.50 o 
   1  10  19      124.18      141.70     12.06 o 
   2  10  19       31.30       22.39      5.50 o 
   0   0  20       62.71       53.79      3.97 o 
   2   0  20        5.06        2.42      2.22 o 
   4   0  20       25.67       14.27      4.42 o 
   1   1  20       13.28       13.05      2.14 o 
   2   1  20        2.65        2.89      1.60 o 
   3   1  20       15.45       11.26      2.64 o 
   4   1  20        3.33        1.27      1.37 o 
   5   1  20        0.51        2.52      1.52 o 
   0   2  20        8.07        6.30      2.46 o 
   1   2  20       39.89       38.04      3.10 o 
   2   2  20        0.70        0.15      1.18 o 
   3   2  20      173.39      195.83      4.72 o 
   4   2  20        8.36        4.24      1.67 o 
   5   2  20        2.46        0.65      1.28 o 
   1   3  20        9.62        6.39      1.81 o 
   2   3  20       18.26       17.06      2.98 o 
   3   3  20        2.87        1.13      1.02 o 
   4   3  20       18.62       13.67      3.91 o 
   5   3  20       19.00       13.21      3.60 o 
   0   4  20        0.61        3.41      2.20 o 
   1   4  20       29.77       34.78      2.36 o 
   2   4  20        4.54        2.97      1.77 o 
   3   4  20        4.80        4.48      1.30 o 
   4   4  20       48.02       48.23      3.85 o 
   5   4  20       14.37        9.95      4.04 o 
   1   5  20       24.49       25.39      5.13 o 
   2   5  20       78.64       91.71      3.18 o 
   3   5  20        2.61        1.91      0.83 o 
   4   5  20       10.27        7.36      2.19 o 
   0   6  20       58.23       65.31      5.60 o 
   1   6  20        5.23        5.24      2.49 o 
   2   6  20        0.03       -0.93      2.70 o 
   3   6  20      114.60      131.86      3.46 o 
   4   6  20        5.88        2.47      1.54 o 
   1   7  20       63.26       55.50      5.05 o 
   2   7  20        4.90        5.19      2.77 o 
   3   7  20       12.93       13.45      3.38 o 
   4   7  20        8.40        5.20      2.33 o 
   0   8  20      338.44      439.06      8.99 o 
   1   8  20       44.05       29.59     10.16 o 
   2   8  20        6.75        4.80      1.99 o 
   3   8  20        6.20        1.72      2.79 o 
   1   9  20       14.08       10.38      3.11 o 
   2   9  20        0.32        0.95      2.31 o 
   2   0  21      179.66      231.98      7.52 o 
   4   0  21       14.07       16.65      3.51 o 
   0   1  21       51.11       54.43      7.36 o 
   1   1  21        7.76        8.60      2.41 o 
   2   1  21       10.84       12.42      2.11 o 
   3   1  21        4.35        1.55      1.89 o 
   4   1  21       39.78       41.86      4.84 o 
   1   2  21       29.35       37.24      5.14 o 
   2   2  21        0.57        2.43      1.26 o 
   3   2  21       42.14       44.00      2.79 o 
   4   2  21       14.74       12.27      3.67 o 
   0   3  21       10.92        9.95      4.21 o 
   1   3  21       29.39       25.89      5.29 o 
   2   3  21        4.40        6.04      1.90 o 
   3   3  21       71.07       92.39      2.75 o 
   4   3  21        1.18        0.48      1.15 o 
   1   4  21       12.49       10.37      3.05 o 
   2   4  21        7.95        5.59      2.17 o 
   3   4  21       86.25       94.91      4.69 o 
   4   4  21        9.37        6.26      2.31 o 
   0   5  21        0.65        2.30      1.57 o 
   1   5  21       14.82        9.61      3.72 o 
   2   5  21       30.24       33.75      4.52 o 
   3   5  21        8.59        8.50      3.17 o 
   1   6  21        5.30        4.58      3.22 o 
   2   6  21       19.87       23.16      7.74 o 
   3   6  21        0.44        3.29      4.02 o 
   0   7  21       31.69       39.06      6.18 o 
   1   7  21       19.49       17.43      7.61 o 
   2   7  21        4.07        0.92      2.85 o 
   1   8  21      111.97      141.75      5.55 o 
   0   0  22      395.53      527.62      9.31 o 
   2   0  22        7.86        6.15      1.72 o 
   1   1  22       18.54       12.18      2.94 o 
   2   1  22       55.78       62.49      3.83 o 
   3   1  22       19.19       17.25      3.28 o 
   0   2  22       24.43       27.88      7.13 o 
   1   2  22        2.21        3.23      1.14 o 
   2   2  22       16.58       13.98      2.63 o 
   3   2  22       19.58        9.89      2.02 o 
   1   3  22       43.04       56.29      7.26 o 
   2   3  22       32.01       35.60      2.90 o 
   3   3  22       35.70       21.37      5.87 o 
   0   4  22       26.89       34.63      7.47 o 
   1   4  22       41.03       46.72      6.78 o 
   2   4  22        1.51        2.23      1.08 o 
   1   5  22        0.81        0.69      1.65 o 
   2   5  22        1.37        0.55      1.05 o 
   0   6  22       14.09       14.57      6.16 o 
   1   6  22        4.83        5.76      2.93 o 
   0   1  23        5.56        3.12      1.94 o 
   1   1  23       27.73       31.00      5.07 o 
   1   2  23       16.21       11.42      2.66 o 
   0   3  23        8.74        4.22      4.38 o 
                                                 
